# Supplementary material for: Transcriptomic Analysis of Ovaries from Pigs with High And Low Litter Size
Source: PLoS One. 2015 Oct 1;10(10):e0139514. doi: 10.1371/journal.pone.0139514 (PMC4591126; doi:10.1371/journal.pone.0139514)
Supplement: S1 Table — (XLSX) [file pone.0139514.s002.xlsx]

## Sheet: Sheet1
Table S1. Primer pairs selected for RNA-Seq validation by qPCR
Gene name	Primer sequence (5'-3')	Expression
CYP11A1	F:GGTTGCCTATCACCAGCATT	Enriched in the ovarian steroidogenesis pathway
	R:CCGACGAAGTCCTGAGACAC
STAR	F:GCAATAGCAGGAATGTGGGTA
	R:CCCGTCTCACTCTGAAGCTC
LDLR	F:CAGCTACAAGTGCCAGTGTGA
	R:TACGGTCCAGGGTCATCTTC
SCARB1	F:CGTGGCTCCCAACACCTTAT
	R:CAAGGGTGCATTGAACCTGC
IGF-1	F:CCACCCAACACCTACCGCTTCG
	R:GCACTCGCCATCATGGATCACA
LHCGR	F:CATAACCACCGTACCAGCAA
	R:TTCAGCTCCAGGGAAATCAG
BCAT2	F:ACTGAGCGTAAGATGACC	Enriched for metabolic pathways
	R:GAATGTGGAGGAACTTGC
DCT	F:TTACCTGGCACCGCTACC
	R: ACACATCACACTCGTTCCTC
CO1	F: GACCGCAACCTGAACACAAC	With highest numbers of reads in both YH and YL group
	R:CCGAATCCTGGTAAGATGAGAATG
COX3	F:TCCGAGGTTCTGTTCTTC
	R:CTTCTATTAGGCTGTGATGG
MMP13	F:GTCTTGGCGGCAGGAGTTG	Expressed only in the YL group
	R:CAGGTGGCATTGACAGGAGTG
HSD17B2	F:GGTGGCGATTCTGGGATTGG	Expressed only in the YH group
	R:TGCTGCGAGTTGGTGATGTC
β-Actin	F:CTCGATCATGAAGTGCGACG	Reference gene
	R:GTGATCTCCTTCTGCATCCTGTC
