# Supplementary material for: Transcriptomic Analysis of Ovaries from Pigs with High And Low Litter Size
Source: PLoS One. 2015 Oct 1;10(10):e0139514. doi: 10.1371/journal.pone.0139514 (PMC4591126; doi:10.1371/journal.pone.0139514)
Supplement: S2 Table — (XLS) [file pone.0139514.s003.xls]

## Sheet: sheet1
Table S2. Detailed information of differentially expressed genes.
Note: YH represents the extreme high litter size group, and YL represents the extreme low litter size group. Red marked for qPCR validation.
Gene_id	readcount_YH	readcount_YL	log2FoldChange	pval	padj	Up/Down-regulation(YH/YL)	UniProt Gene Name	Interpro Description
ENSSSCG00000000015	58.2076	8.34788	2.8017	0.0016947	0.037815	Up	-	-
ENSSSCG00000000018	6501.24	1374.66	2.2416	0.0015563	0.035864	Up	-	Protein of unknown function DUF2045
ENSSSCG00000000046	174.071	56.8766	1.6138	0.0014295	0.033955	Up	CYP2D6	Cytochrome P450, E-class, group I|Cytochrome P450, E-class, group I, CYP2D-like|Cytochrome P450|Cytochrome P450, E-class, group IV
ENSSSCG00000000060	697.961	262.781	1.4093	0.0021584	0.044241	Up	-	PPPDE putative peptidase domain
ENSSSCG00000000064	8084.75	3017.61	1.4218	0.0013843	0.033179	Up	-	Aconitase/3-isopropylmalate dehydratase large subunit, alpha/beta/alpha|Aconitase, mitochondrial-like|Aconitase A/isopropylmalate dehydratase small subunit, swivel|Aconitase/3-isopropylmalate dehydratase, swivel
ENSSSCG00000000144	7709.49	1948.29	1.9844	0.00026322	0.010155	Up	-	Thioredoxin|Thioredoxin domain|Thioredoxin-like fold
ENSSSCG00000000182	410.673	54.912	2.9028	5e-09	1.23e-06	Up	WNT10B	Wnt|Wnt-10 protein
ENSSSCG00000000195	371.556	18.6522	4.3162	0.00027808	0.010549	Up	-	Keratin, type I|Intermediate filament protein|Prefoldin
ENSSSCG00000000216	264.542	42.9772	2.6219	0.0024886	0.048634	Up	-	Na+ channel, amiloride-sensitive|Epithelial sodium channel
ENSSSCG00000000500	321.543	118.185	1.444	0.0024148	0.047816	Up	-	GDPGTP exchange factor Sec2p
ENSSSCG00000000519	1372.84	247.531	2.4715	2.59e-06	0.00027442	Up	-	Cysteine-rich secretory protein, allergen V5/Tpx-1-related|Ves allergen|CAP domain
ENSSSCG00000000544	3693.94	356.734	3.3722	1.76e-05	0.0012921	Up	PTHLH	Parathyroid hormone/parathyroid hormone-related protein
ENSSSCG00000000613	220.375	40.1061	2.4581	1.83e-06	0.00020306	Up	-	Adenylyl cyclase class-3/4/guanylyl cyclase|Nucleotide cyclase
ENSSSCG00000000757	1773.72	487.925	1.862	4.62e-05	0.0027844	Up	ADIPOR2	Hly-III-related
ENSSSCG00000000767	6931.82	2239.27	1.6302	0.00024421	0.0097034	Up	ATP6V1E1	ATPase, V1/A1 complex, subunit E
ENSSSCG00000000789	653.248	142.604	2.1956	0.002458	0.048312	Up	CNTN1	Fibronectin, type III|Immunoglobulin-like domain|Immunoglobulin I-set|Immunoglobulin|Immunoglobulin V-set domain|Immunoglobulin subtype|Immunoglobulin subtype 2
ENSSSCG00000000893	296.842	71.2697	2.0583	3.55e-05	0.0022786	Up	-	Imidazolonepropionase|Amidohydrolase 1|Amidohydrolase 3|Metal-dependent hydrolase, composite domain
ENSSSCG00000001016	368.608	132.45	1.4766	0.0018145	0.039672	Up	-	Phenylalanine-tRNA ligase, beta subunit, ferrodoxin-fold anticodon-binding
ENSSSCG00000001038	6089.75	1812.9	1.7481	8.94e-05	0.0046106	Up	-	Uncharacterised protein family UPF0136, Transmembrane
ENSSSCG00000001047	80.5677	17.7162	2.1851	0.00024494	0.0097163	Up	-	Transmembrane protein 170
ENSSSCG00000001090	1148.24	296.569	1.953	2.37e-05	0.0016181	Up	-	Succinate semialdehyde dehydrogenase|Aldehyde dehydrogenase domain|Aldehyde/histidinol dehydrogenase
ENSSSCG00000001231	9640.44	1121.72	3.1034	0.00014251	0.0064808	Up	SLA-1	MHC class I alpha chain|Immunoglobulin-like domain|MHC class I alpha chain, alpha1 alpha2 domains|Immunoglobulin C1-set|MHC classes I/II-like antigen recognition protein|MHC class I, alpha chain, C-terminal
ENSSSCG00000001418	4319.23	675.061	2.6777	7.98e-09	1.85e-06	Up	-	Sialidases
ENSSSCG00000001433	2262.79	659.789	1.778	8.14e-05	0.0043089	Up	PPT2	Palmitoyl protein thioesterase|Alpha/Beta hydrolase fold
ENSSSCG00000001435	5046.81	1890.26	1.4168	0.0014955	0.034933	Up	AGPAT1	Phospholipid/glycerol acyltransferase|1-acyl-sn-glycerol-3-phosphate acyltransferase
ENSSSCG00000001512	2356.66	913.012	1.368	0.001875	0.040523	Up	-	Divalent ion tolerance protein, CutA|Nitrogen regulatory PII-like, alpha/beta
ENSSSCG00000001652	225.17	48.9013	2.2031	1.44e-05	0.0011039	Up	GNMT	Methyltransferase type 12|Methyltransferase type 11|S-adenosyl-L-methionine-dependent methyltransferase-like|Glycine/Sarcosine N-methyltransferase
ENSSSCG00000001755	232.479	65.4525	1.8286	0.0001753	0.0075012	Up	-	Aminoglycoside phosphotransferase|Protein kinase-like domain
ENSSSCG00000001770	19037.1	5593.58	1.767	3.98e-05	0.0024801	Up	CTSH	Peptidase C1A, papain C-terminal|Proteinase inhibitor I29, cathepsin propeptide
ENSSSCG00000001772	24.2113	2.50704	3.2716	0.00033276	0.011987	Up	-	Ankyrin repeat|Ankyrin repeat-containing domain
ENSSSCG00000001773	7429.79	848.111	3.131	1.72e-11	7.91e-09	Up	-	GOLD
ENSSSCG00000001774	3418.65	452.598	2.9171	2.95e-10	1.02e-07	Up	-	GOLD
ENSSSCG00000001780	2880.5	518.749	2.4732	3.9e-07	5.33e-05	Up	-	Fumarylacetoacetase, C-terminal|Fumarylacetoacetase, N-terminal|Fumarylacetoacetase|Fumarylacetoacetase, C-terminal-related
ENSSSCG00000001788	384.992	109.661	1.8118	0.00016833	0.0072941	Up	-	START domain
ENSSSCG00000001817	3829.54	1494.87	1.3571	0.0022928	0.046242	Up	-	Peptidase S8, subtilisin-related|Furin-like repeat|Peptidase S8/S53 domain|Proprotein convertase, P|Galactose-binding domain-like|Proteinase inhibitor, propeptide|Insulin-like growth factor binding protein, N-terminal
ENSSSCG00000001863	103.488	13.7321	2.9138	8.69e-07	0.00010502	Up	-	-
ENSSSCG00000001927	11361.5	4502.44	1.3354	0.0021503	0.044218	Up	-	Beta-hexosaminidase|Glycoside hydrolase family 20, catalytic core|Beta-hexosaminidase, bacteial type, N-terminal|Glycoside hydrolase, superfamily|Chitobiase/beta-hexosaminidase domain 2-like
ENSSSCG00000001950	210.818	71.4719	1.5605	0.0014802	0.034745	Up	-	-
ENSSSCG00000002008	3361.75	1176.44	1.5148	0.00079062	0.022354	Up	-	G-protein beta WD-40 repeat|WD40 repeat|WD40-repeat-containing domain|WD repeat protein 23
ENSSSCG00000002136	1408.93	491.938	1.5181	0.00076351	0.021794	Up	-	Transmembrane protein 55A/B
ENSSSCG00000002265	855.905	327.433	1.3863	0.0023843	0.047488	Up	-	Protein of unknown function DUF1180
ENSSSCG00000002296	33189.1	5734.05	2.5331	1.36e-05	0.0010554	Up	-	Glucose/ribitol dehydrogenase|Short-chain dehydrogenase/reductase SDR|Polyketide synthase, KR|NAD-dependent epimerase/dehydratase, N-terminal domain
ENSSSCG00000002297	17236.1	437.415	5.3003	6e-17	8.98e-14	Up	-	Glucose/ribitol dehydrogenase|Short-chain dehydrogenase/reductase SDR|Polyketide synthase, KR|NAD-dependent epimerase/dehydratase, N-terminal domain
ENSSSCG00000002316	353.912	127.305	1.4751	0.0017321	0.038414	Up	-	-
ENSSSCG00000002348	1252.21	339.808	1.8817	3.74e-05	0.0023613	Up	-	BAAT/Acyl-CoA thioester hydrolase C-terminal|Acyl-CoA thioester hydrolase/bile acid-CoA amino acid N-acetyltransferase|Serine hydrolase FSH|Alpha/Beta hydrolase fold|Acyl-CoA thioesterase, long chain
ENSSSCG00000002349	3617.97	557.983	2.6969	6.69e-09	1.57e-06	Up	-	BAAT/Acyl-CoA thioester hydrolase C-terminal|Acyl-CoA thioester hydrolase/bile acid-CoA amino acid N-acetyltransferase|Serine hydrolase FSH|Acyl-CoA thioesterase, long chain|Alpha/Beta hydrolase fold
ENSSSCG00000002354	2078.96	640.981	1.6975	0.00018162	0.007695	Up	-	Aromatic-ring hydroxylase-like|Monooxygenase, FAD-binding|Ubiquinone biosynthesis monooxygenase, COQ6-type|Ubiquinone biosynthesis hydroxylase, UbiH/UbiF/UbiI/COQ6
ENSSSCG00000002362	269.444	89.6332	1.5879	0.00083735	0.023399	Up	-	ABC transporter-like|ABC transporter type 1, transmembrane domain|AAA+ ATPase domain|Peroxisomal fatty acyl CoA transporter, transmembrane domain|P-loop containing nucleoside triphosphate hydrolase
ENSSSCG00000002374	5342.48	2111.65	1.3391	0.0024862	0.048634	Up	DLST;	Biotin/lipoyl attachment|Dihydrolipoamide succinyltransferase|2-oxoacid dehydrogenase acyltransferase, catalytic domain|Single hybrid motif
ENSSSCG00000002404	2865.32	981.57	1.5455	0.00059305	0.018257	Up	-	Aminotransferase, class I/classII|Pyridoxal phosphate-dependent transferase
ENSSSCG00000002443	5684.91	243.873	4.5429	1.97e-08	3.89e-06	Up	-	C2 domain
ENSSSCG00000002472	4018.34	1479.86	1.4411	0.0011414	0.029087	Up	-	Interferon alpha-inducible protein 6/27
ENSSSCG00000002496	2106.45	803.519	1.3904	0.0018739	0.040523	Up	-	Monothiol glutaredoxin-related|Glutaredoxin|Thioredoxin-like fold
ENSSSCG00000002527	459.226	156.91	1.5493	0.00085299	0.02367	Up	-	Ankyrin repeat|Ankyrin repeat-containing domain
ENSSSCG00000002626	60263	3120.66	4.2713	3.15e-10	1.08e-07	Up	-	Glutathione S-transferase, alpha class|Glutathione S-transferase, N-terminal|Glutathione S-transferase, C-terminal|Glutathione S-transferase, C-terminal-like|Thioredoxin-like fold
ENSSSCG00000002686	235.384	1.90642	6.948	0.00066142	0.019735	Up	HSD17B2	Sus scrofa hydroxysteroid (17-beta) dehydrogenase 2 (HSD17B2), mRNA
ENSSSCG00000002712	614.758	52.7928	3.5416	3.08e-12	1.89e-09	Up	-	FAD linked oxidase, N-terminal|FAD-linked oxidase, C-terminal|FAD-binding, type 2|FAD-linked oxidase-like, C-terminal
ENSSSCG00000002718	155.328	16.1564	3.2651	1.65e-07	2.54e-05	Up	-	Cytochrome b5-like heme/steroid binding domain|Fatty acid hydroxylase|Inositolphosphorylceramide-B hydroxylase
ENSSSCG00000002749	2049.09	433.319	2.2415	0.00015531	0.0068795	Up	HP;	Peptidase S1A, chymotrypsin-type|Sushi/SCR/CCP|Peptidase S1|Haptoglobin|Trypsin-like cysteine/serine peptidase domain
ENSSSCG00000002756	2223.49	648.128	1.7785	9.18e-05	0.00469	Up	-	Cytochrome b5-like heme/steroid binding domain|Aquaporin-like
ENSSSCG00000002776	8823.13	2049.95	2.1057	1.86e-05	0.0013591	Up	-	ATPase, V0 complex, c/d subunit|ATPase, V0 complex, subunit d
ENSSSCG00000002797	2426.85	820.406	1.5647	0.00094651	0.02541	Up	-	Aspartate/other aminotransferase|Aminotransferase, class I/classII|Pyridoxal phosphate-dependent transferase
ENSSSCG00000002812	1551.43	418.198	1.8913	0.00040497	0.013898	Up	-	Kinesin, motor domain|P-loop containing nucleoside triphosphate hydrolase
ENSSSCG00000002843	1388.63	505.583	1.4576	0.0012079	0.030176	Up	-	Peptidase S16, Lon C-terminal|Ribosomal protein S5 domain 2-type fold
ENSSSCG00000002887	23.7737	1.92008	3.6301	0.00014593	0.0065985	Up	-	Immunoglobulin-like domain|Immunoglobulin I-set|Immunoglobulin|CD80-like, immunoglobulin C2-set|Immunoglobulin subtype|Immunoglobulin subtype 2
ENSSSCG00000002910	1262.44	375.554	1.7491	0.00011225	0.0055131	Up	-	Oxoglutarate/iron-dependent dioxygenase
ENSSSCG00000002915	91.2084	24.0587	1.9226	0.00055654	0.017353	Up	-	Immunoglobulin-like domain|Immunoglobulin I-set|CD80-like, immunoglobulin C2-set|Immunoglobulin subtype|Immunoglobulin subtype 2
ENSSSCG00000003018	867.372	257.046	1.7546	0.00016225	0.0070952	Up	HSL	Hormone-sensitive lipase, N-terminal|Alpha/beta hydrolase fold-3|Steryl acetyl hydrolase|Alpha/Beta hydrolase fold
ENSSSCG00000003044	195.213	24.7526	2.9794	1.9e-08	3.78e-06	Up	LYPD4	CD59 antigen
ENSSSCG00000003138	3071.17	893.465	1.7813	0.00013148	0.0061066	Up	-	Glucose/ribitol dehydrogenase|Short-chain dehydrogenase/reductase SDR|2,3-dihydro-2,3-dihydroxybenzoate dehydrogenase|Polyketide synthase, KR|NAD-dependent epimerase/dehydratase, N-terminal domain
ENSSSCG00000003139	19729.1	2875.81	2.7783	2.81e-09	7.47e-07	Up	BCAT2	Aminotransferase, class IV|Branched-chain amino acid aminotransferase II
ENSSSCG00000003158	2649.41	797.069	1.7329	0.00011663	0.0056589	Up	DHDH;	Oxidoreductase, N-terminal|Oxidoreductase, C-terminal
ENSSSCG00000003170	88.3884	23.2261	1.9281	0.00066187	0.019735	Up	-	Major facilitator superfamily domain|Major facilitator superfamily|Major facilitator superfamily domain, general substrate transporter
ENSSSCG00000003214	73.5337	11.5369	2.6721	0.0024022	0.047725	Up	-	Ion transport domain|Potassium channel tetramerisation-type BTB domain|Two pore domain potassium channel domain|Potassium channel, voltage dependent, Kv3, inactivation domain|Potassium channel|Potassium channel, voltage dependent, Kv3.3|Potassium channel, voltage dependent, Kv3|Potassium channel, voltage dependent, Kv|BTB/POZ-like|BTB/POZ fold
ENSSSCG00000003402	8083.46	2176.52	1.8929	2.43e-05	0.0016506	Up	-	6-phosphogluconate dehydrogenase, C-terminal|6-phosphogluconate dehydrogenase, NADP-binding|6-phosphogluconate dehydrogenase, decarboxylating|6-phosphogluconate dehydrogenase, C-terminal-like
ENSSSCG00000003470	179.38	57.1179	1.651	0.0010282	0.027078	Up	-	Chromo domain-like
ENSSSCG00000003471	1909.65	575.066	1.7315	0.00013506	0.0062125	Up	-	Serine-threonine/tyrosine-protein kinase catalytic domain|Fibronectin, type III|Sterile alpha motif domain|Protein kinase domain|Ephrin receptor ligand binding domain|Sterile alpha motif, type 1|Sterile alpha motif, type 2|Interferon alpha/beta receptor, beta chain|Serine/threonine/dual specificity protein kinase, catalytic domain|Tyrosine-protein kinase, catalytic domain|Ephrin receptor type-A /…
ENSSSCG00000003570	4664.68	1140.96	2.0315	0.00022463	0.0091227	Up	WDTC1	Tetratricopeptide repeat-containing domain|WD40 repeat|WD40-repeat-containing domain|Tetratricopeptide repeat
ENSSSCG00000003594	12457.9	438.723	4.8276	2.18e-17	4.01e-14	Up	H-FABP	Calycin-like
ENSSSCG00000003595	858.816	221.036	1.9581	0.0019313	0.041101	Up	-	Serine incorporator/TMS membrane protein
ENSSSCG00000003600	9252.58	1606.77	2.5257	5.08e-08	9e-06	Up	-	Somatomedin B domain|Peptidase C1A, papain C-terminal
ENSSSCG00000003601	64.266	12.3848	2.3755	0.0001558	0.0068888	Up	-	Orexin receptor family|G protein-coupled receptor, rhodopsin-like|Orexin receptor 1|Neuropeptide Y receptor family|GPCR, rhodopsin-like, 7TM|7TM GPCR, olfactory receptor/chemoreceptor Srsx
ENSSSCG00000003616	980.639	195.96	2.3232	2.03e-05	0.0014212	Up	-	FAM167
ENSSSCG00000003651	790.796	301.838	1.3895	0.0024401	0.048211	Up	-	Peptidase S54, rhomboid domain|Peptidase S54, rhomboid, metazoan
ENSSSCG00000003694	5367.94	2050.79	1.3882	0.0019304	0.041101	Up	-	EMI domain|Tumour necrosis factor-like domain
ENSSSCG00000003707	5777.08	904.368	2.6754	1.09e-08	2.4e-06	Up	-	Niemann-Pick C type protein|Sterol-sensing domain|Patched|Membrane transport protein, MMPL domain
ENSSSCG00000003721	237.481	75.3268	1.6566	0.00078283	0.022213	Up	-	Sulfotransferase
ENSSSCG00000003753	26590.1	1497.54	4.1502	9.55e-06	0.00077728	Up	-	-
ENSSSCG00000003764	19897.2	1619.37	3.6191	0.00077309	0.021988	Up	PTGFR	Prostaglandin F receptor|Prostanoid receptor|Thromboxane receptor|Prostaglandin DP receptor|G protein-coupled receptor, rhodopsin-like|GPCR, rhodopsin-like, 7TM|7TM GPCR, serpentine receptor class v (Srv)
ENSSSCG00000003777	259.356	40.1985	2.6897	1.58e-07	2.45e-05	Up	-	Choline transporter-like
ENSSSCG00000003788	317.085	44.8929	2.8203	1e-06	0.0001177	Up	PTGER3;	Prostanoid EP3 receptor|Prostanoid receptor|Prostaglandin DP receptor|Thromboxane receptor|G protein-coupled receptor, rhodopsin-like|Prostanoid EP3 receptor, type 2|GPCR, rhodopsin-like, 7TM|7TM GPCR, serpentine receptor class x (Srx)|7TM GPCR, serpentine receptor class bc (Srbc)
ENSSSCG00000003795	3306.03	1182.65	1.4831	0.00089004	0.024248	Up	GPR177	-
ENSSSCG00000003807	1463.96	145.046	3.3353	7.04e-12	3.92e-09	Up	-	Protein-tyrosine/Dual specificity phosphatase|Tensin phosphatase, lipid phosphatase domain|Tensin phosphatase, C2 domain|DnaJ domain|C2 domain|Protein-tyrosine phosphatase-like
ENSSSCG00000003808	487.609	162.061	1.5892	0.001583	0.036235	Up	AK3L1	Adenylate kinase/UMP-CMP kinase|Adenylate kinase subfamily|Adenylate kinase, active site lid domain|P-loop containing nucleoside triphosphate hydrolase
ENSSSCG00000003824	237.43	31.8174	2.8996	2.53e-08	4.81e-06	Up	-	Cytochrome P450, E-class, group I|Cytochrome P450, E-class, group I, CYP2J-like|Cytochrome P450|Cytochrome P450, E-class, group IV|Cytochrome P450, B-class|Cytochrome P450, E-class, group I, CYP2D-like
ENSSSCG00000003825	129.44	31.0821	2.0581	0.002406	0.04776	Up	-	Cytochrome P450, E-class, group I|Cytochrome P450|Cytochrome P450, E-class, group IV|Cytochrome P450, B-class|Cytochrome P450, E-class, group I, CYP2J-like|Cytochrome P450, E-class, group I, CYP2D-like
ENSSSCG00000003826	318.182	41.2078	2.9489	0.0011517	0.029183	Up	-	Hook-related protein family
ENSSSCG00000003837	305.435	89.2951	1.7742	0.00028601	0.010774	Up	PRKAA2	Protein kinase domain|Serine-threonine/tyrosine-protein kinase catalytic domain|Serine/threonine/dual specificity protein kinase, catalytic domain|Tyrosine-protein kinase, catalytic domain|Protein kinase-like domain|KA1 domain/Ssp2 C-terminal domain
ENSSSCG00000003853	7521.41	213.071	5.1416	1.6e-09	4.49e-07	Up	SCP2	Thiolase, N-terminal|Thiolase, C-terminal|Beta-ketoacyl synthase, N-terminal|Thiolase-like|Thiolase
ENSSSCG00000003854	3417.79	595.941	2.5198	6.76e-05	0.00374	Up	-	Crotonase superfamily|ClpP/crotonase-like domain
ENSSSCG00000003894	168.087	9.1038	4.2066	0.0012755	0.031455	Up	-	Cytochrome P450, E-class, group I|Cytochrome P450|Cytochrome P450, E-class, group IV|Cytochrome P450, E-class, group II
ENSSSCG00000003968	140.685	24.2759	2.5349	0.00063385	0.019119	Up	-	ATP-grasp fold|ATP-grasp fold, RimK-type|Prokaryotic glutathione synthetase, ATP-binding|ATP-grasp fold, DUF201-type|Ribosomal S6 modification enzyme RimK/Lysine biosynthesis enzyme LysX
ENSSSCG00000003974	219.652	62.7313	1.808	0.0010251	0.027035	Up	-	CITED
ENSSSCG00000004049	5447.46	571.639	3.2524	1.12e-11	5.46e-09	Up	-	Thiolase, N-terminal|Thiolase, C-terminal|3-Oxoacyl-[acyl-carrier-protein (ACP)] synthase III C-terminal|Thiolase|Thiolase-like
ENSSSCG00000004101	3586.01	848.47	2.0794	0.00012927	0.0060554	Up	-	Low-density lipoprotein (LDL) receptor class A repeat|Seven cysteines|PKD domain|Seven cysteines, N-terminal
ENSSSCG00000004134	1553.33	407.666	1.9299	2.51e-05	0.0016883	Up	-	Peroxin-3
ENSSSCG00000004136	8159.32	630.893	3.693	6.66e-09	1.57e-06	Up	-	FAR-17a/AIG1-like protein
ENSSSCG00000004148	854.022	300.73	1.5058	0.00081306	0.022923	Up	-	-
ENSSSCG00000004216	2430.19	527.423	2.204	0.0020662	0.043178	Up	-	Crotonase superfamily|ClpP/crotonase-like domain
ENSSSCG00000004361	80.8255	24.0627	1.748	0.0024976	0.04866	Up	-	NMDA receptor|Extracellular ligand-binding receptor|Glutamate receptor, L-glutamate/glycine-binding|Ionotropic glutamate receptor|Extracellular solute-binding protein, family 3|Periplasmic binding protein-like I
ENSSSCG00000004373	152.872	52.4012	1.5447	0.002351	0.047031	Up	-	Polyketide synthase, enoylreductase|Alcohol dehydrogenase, C-terminal|Alcohol dehydrogenase GroES-like|GroES (chaperonin 10)-like
ENSSSCG00000004383	3335.85	1087.19	1.6175	0.00029698	0.011048	Up	GL	Osteopetrosis-associated transmembrane protein 1 precursor
ENSSSCG00000004434	43.8491	2.48026	4.144	2.13e-05	0.0014893	Up	-	Serine-threonine/tyrosine-protein kinase catalytic domain|SH2 domain|SH3 domain|Protein kinase domain|Variant SH3 domain|Serine/threonine/dual specificity protein kinase, catalytic domain|Tyrosine-protein kinase, catalytic domain|Protein kinase-like domain
ENSSSCG00000004435	1231.07	349.448	1.8168	7.63e-05	0.0041109	Up	-	HAD-superfamily hydrolase, subfamily IG, 5'-nucleotidase|HAD-like domain
ENSSSCG00000004454	7839.96	792.165	3.307	3.92e-12	2.35e-09	Up	-	Malic oxidoreductase|Malic enzyme, NAD-binding|Malic enzyme, N-terminal domain
ENSSSCG00000004465	4652.7	371.833	3.6453	6.14e-14	5.06e-11	Up	-	Transketolase-like, pyrimidine-binding domain|Thiamin diphosphate-binding fold
ENSSSCG00000004509	14199.4	3589.47	1.984	0.00022112	0.0090743	Up	-	Lipase|Lipoprotein lipase|Hepatic lipase|PLAT/LH2 domain|Lipase, N-terminal|Alpha/Beta hydrolase fold|Lipase/lipooxygenase, PLAT/LH2|Lipoprotein lipase, LIPH
ENSSSCG00000004530	289.795	7.44052	5.2835	2.13e-18	6.77e-15	Up	-	-
ENSSSCG00000004537	3063.18	1155.05	1.4071	0.0017656	0.038997	Up	-	PITH domain|Thioredoxin domain|Galactose-binding domain-like|Thioredoxin-like fold
ENSSSCG00000004556	3003.27	753.325	1.9952	1.12e-05	0.00089218	Up	-	Phox homologous domain|Vps5 C-terminal|Sorting nexin, N-terminal
ENSSSCG00000004565	65.2695	14.1599	2.2046	0.00034567	0.012312	Up	-	Alpha carbonic anhydrase
ENSSSCG00000004569	1054.66	365.646	1.5283	0.00077286	0.021988	Up	-	Beta-lactamase-related|Beta-lactamase/transpeptidase-like
ENSSSCG00000004632	4320.11	608.642	2.8274	0.00056949	0.017645	Up	-	Olfactomedin-like|Collagen triple helix repeat
ENSSSCG00000004674	1137.24	241.89	2.2331	0.00022155	0.0090743	Up	-	SH2 domain
ENSSSCG00000004675	632.787	153.16	2.0467	0.00032253	0.011743	Up	-	EF-hand domain|Haem peroxidase, animal|Haem peroxidase|Ferric reductase, NAD binding|FAD-binding 8|Ferric reductase transmembrane component-like domain|Riboflavin synthase-like beta-barrel
ENSSSCG00000004676	464.28	56.3593	3.0423	0.00012238	0.0058315	Up	-	Dual oxidase maturation factor
ENSSSCG00000004677	558.942	63.1752	3.1453	0.00042994	0.014454	Up	-	Dual oxidase maturation factor
ENSSSCG00000004679	14458.5	353.967	5.3522	9.83e-18	2.14e-14	Up	-	Polyketide synthase, enoylreductase|Alcohol dehydrogenase GroES-like|Alcohol dehydrogenase, C-terminal|GroES (chaperonin 10)-like
ENSSSCG00000004694	148.284	21.1798	2.8076	2.53e-07	3.67e-05	Up	-	Band 4.1 family|FERM domain|FERM central domain|FERM adjacent (FA)|FERM, C-terminal PH-like domain
ENSSSCG00000004746	393.123	93.4188	2.0732	1.86e-05	0.0013591	Up	-	Inositol polyphosphate kinase
ENSSSCG00000004751	690.407	248.213	1.4759	0.0015183	0.035261	Up	-	EF-hand domain
ENSSSCG00000004759	1048.77	81.1291	3.6923	2.15e-12	1.35e-09	Up	-	Proteinase inhibitor I2, Kunitz metazoa|Low-density lipoprotein (LDL) receptor class A repeat|Seven cysteines|Seven cysteines, N-terminal
ENSSSCG00000004765	903.393	225.572	2.0018	1.3e-05	0.001023	Up	-	-
ENSSSCG00000004774	18224.7	2324.61	2.9708	2.49e-10	9.04e-08	Up	-	Acyl-CoA dehydrogenase/oxidase C-terminal|Acyl-CoA dehydrogenase/oxidase, N-terminal|Acyl-CoA oxidase/dehydrogenase, central domain|Acyl-CoA dehydrogenase, C-terminal domain|Acyl-CoA dehydrogenase/oxidase, N-terminal and middle domain
ENSSSCG00000004791	3032.53	150.18	4.3358	6.67e-18	1.77e-14	Up	-	Diacylglycerol/phorbol-ester binding|EF-hand domain|Protein kinase C-like, phorbol ester/diacylglycerol-binding domain|Ras guanine-nucleotide exchange factors catalytic domain|Ras-like guanine nucleotide exchange factor, N-terminal|Ras guanine nucleotide exchange factor domain
ENSSSCG00000004907	812.373	262.817	1.6281	0.00036299	0.01266	Up	-	Epidermal growth factor-like domain|EGF-like calcium-binding domain|Collagen triple helix repeat
ENSSSCG00000004928	103.352	19.0187	2.4421	0.00022118	0.0090743	Up	-	Thrombospondin, type 1 repeat|Immunoglobulin-like domain|Immunoglobulin I-set|Immunoglobulin|Immunoglobulin subtype|Immunoglobulin subtype 2|Carboxypeptidase-like, regulatory domain
ENSSSCG00000004968	62.7487	13.5047	2.2161	0.0004108	0.014038	Up	-	Hly-III-related
ENSSSCG00000005016	1011.8	298.442	1.7614	0.00012688	0.006009	Up	-	FAD dependent oxidoreductase
ENSSSCG00000005025	476.056	68.9825	2.7868	2e-05	0.0014195	Up	-	B30.2/SPRY domain|Fibronectin, type III|Zinc finger, B-box|Zinc finger, RING-type|SPRY domain|B-box, C-terminal|Concanavalin A-like lectin/glucanases superfamily|Zinc finger, FYVE/PHD-type
ENSSSCG00000005083	819.768	308.46	1.4101	0.0019165	0.040895	Up	-	Glucose/ribitol dehydrogenase|Short-chain dehydrogenase/reductase SDR|Polyketide synthase, KR
ENSSSCG00000005177	743.758	101.005	2.8804	9.05e-06	0.00074158	Up	-	SH3 domain|Spectrin alpha chain, SH3 domain|BAR domain|Variant SH3 domain|BAR domain-containing family
ENSSSCG00000005199	2077.66	26.4244	6.2969	2.45e-06	0.00026447	Up	-	Glycine cleavage system P-protein, N-terminal|Pyridoxal phosphate-dependent transferase
ENSSSCG00000005212	1080.75	290.236	1.8967	3.41e-05	0.0022258	Up	-	Protein of unknown function DUF2368
ENSSSCG00000005251	90.065	12.7858	2.8164	2.98e-06	0.00030286	Up	-	-
ENSSSCG00000005301	1415.52	451.627	1.6481	0.00023954	0.0095496	Up	-	-
ENSSSCG00000005305	844.745	291.052	1.5372	0.00071564	0.020727	Up	-	C2 domain|Protein kinase C-like, phorbol ester/diacylglycerol-binding domain|Mammalian uncoordinated homology 13, subgroup, domain 2|Calcium-dependent secretion activator
ENSSSCG00000005323	2157.32	836.351	1.3671	0.0020686	0.043178	Up	-	Histidine triad (HIT) protein|HIT-like domain
ENSSSCG00000005431	411.705	119.097	1.7895	0.0018241	0.03981	Up	-	-
ENSSSCG00000005467	2624.42	917.447	1.5163	0.00067587	0.019984	Up	-	SCP2 sterol-binding domain|Short-chain dehydrogenase/reductase SDR|Polyketide synthase, KR|Glucose/ribitol dehydrogenase
ENSSSCG00000005506	3626.77	913.362	1.9894	1.56e-05	0.0011656	Up	-	EGF-like, laminin|Epidermal growth factor-like domain
ENSSSCG00000005617	1523.94	445.659	1.7738	0.0001053	0.0052147	Up	-	Sec1-like protein
ENSSSCG00000005723	166.538	48.2739	1.7865	0.00045194	0.014931	Up	-	Epidermal growth factor-like domain|EGF-like, laminin|Laminin, N-terminal|EGF-like domain, extracellular
ENSSSCG00000005773	1099.9	395.14	1.4769	0.001059	0.027684	Up	-	Ribosome-binding factor A|Ribosome-binding factor A domain
ENSSSCG00000005776	260.758	55.6284	2.2288	7.72e-06	0.00066208	Up	-	D-isomer specific 2-hydroxyacid dehydrogenase, NAD-binding domain|D-isomer specific 2-hydroxyacid dehydrogenase, catalytic domain|6-phosphogluconate dehydrogenase, NADP-binding
ENSSSCG00000005911	223.111	77.8577	1.5189	0.0018161	0.039672	Up	-	Hydantoinase B/oxoprolinase|Hydantoinase/oxoprolinase
ENSSSCG00000005970	12848.1	1202.44	3.4175	1.39e-12	9.29e-10	Up	SQLE	Aromatic-ring hydroxylase-like|Squalene epoxidase|Monooxygenase, FAD-binding|Pyridine nucleotide-disulphide oxidoreductase, NAD-binding domain
ENSSSCG00000006003	2895.91	849.102	1.77	0.00029029	0.010867	Up	MAL2	Myelin and lymphocyte (MAL) protein|Marvel domain
ENSSSCG00000006059	2513.07	693.263	1.858	4.05e-05	0.0025131	Up	-	EF-hand domain
ENSSSCG00000006089	2522.23	888.552	1.5052	0.0023409	0.046935	Up	-	Phosphatidyl serine synthase
ENSSSCG00000006125	63.4542	3.97229	3.9977	3.35e-08	6.22e-06	Up	CALB1	EF-hand domain
ENSSSCG00000006138	367.591	10.3573	5.1494	9.03e-08	1.49e-05	Up	-	ATPase, V0 complex, c/d subunit|ATPase, V0 complex, subunit d
ENSSSCG00000006192	2546.01	499.827	2.3487	3.92e-07	5.33e-05	Up	-	Beta-lactamase-like
ENSSSCG00000006213	1142.35	119.206	3.2605	2.58e-11	1.12e-08	Up	-	Alcohol dehydrogenase, iron-type|-
ENSSSCG00000006219	2388.53	581.646	2.0379	8.79e-06	0.00072974	Up	-	Mitochondrial fission regulator 1
ENSSSCG00000006227	5627.63	1477.12	1.9297	1.4e-05	0.0010794	Up	-	Peptidase C26|Glutamine amidotransferase|Class I glutamine amidotransferase-like
ENSSSCG00000006233	53.4878	3.79972	3.8152	2.62e-07	3.76e-05	Up	-	Alpha carbonic anhydrase
ENSSSCG00000006296	9091.28	1505.98	2.5938	2.35e-08	4.49e-06	Up	ATP1B1	Sodium/potassium-transporting ATPase subunit beta
ENSSSCG00000006306	5491.78	2125.63	1.3694	0.0021111	0.043721	Up	-	Myelin P0 protein like|Immunoglobulin-like domain|Immunoglobulin subtype|Immunoglobulin V-set, subgroup|Immunoglobulin V-set domain
ENSSSCG00000006308	11439.2	3820.97	1.582	0.00035402	0.012471	Up	-	Cellular repressor of E1A-stimulated genes (CREG)|FMN-binding split barrel
ENSSSCG00000006309	571.42	126.268	2.1781	8.23e-06	0.00069799	Up	CD3Z	Phosphorylated immunoreceptor signalling ITAM|T-cell surface glycoprotein CD3 zeta/eta subunit/High affinity IgE receptor gamma subunit
ENSSSCG00000006337	6730.33	502.819	3.7426	1.57e-14	1.39e-11	Up	HSD17B7	Glucose/ribitol dehydrogenase|Short-chain dehydrogenase/reductase SDR|Polyketide synthase, KR
ENSSSCG00000006365	3043.37	951.341	1.6776	0.00018841	0.0079203	Up	-	Carbon-nitrogen hydrolase
ENSSSCG00000006369	7629.21	1509.27	2.3377	3.24e-07	4.51e-05	Up	F11R	Immunoglobulin-like domain|Immunoglobulin I-set|Immunoglobulin V-set domain|Immunoglobulin|Immunoglobulin subtype|Immunoglobulin subtype 2|Immunoglobulin V-set, subgroup
ENSSSCG00000006392	3271.3	1288.04	1.3447	0.0025966	0.049969	Up	-	Immunoglobulin-like domain|Immunoglobulin subtype|Immunoglobulin V-set domain
ENSSSCG00000006486	106.974	4.59916	4.5397	6.48e-05	0.0036139	Up	-	-
ENSSSCG00000006488	8760.1	1725.4	2.344	2.11e-07	3.14e-05	Up	-	-
ENSSSCG00000006489	110.349	24.0757	2.1964	5.32e-05	0.0031094	Up	-	-
ENSSSCG00000006512	35341.8	3053.17	3.533	2.18e-13	1.58e-10	Up	FDPS	Polyprenyl synthetase|Terpenoid synthase
ENSSSCG00000006522	7888.68	2295.79	1.7808	4.51e-05	0.0027425	Up	GBA	Glycoside hydrolase, family 30|Glycoside hydrolase, superfamily
ENSSSCG00000006535	1231.01	386.879	1.6699	0.00023543	0.0094499	Up	-	Higher eukaryotic phosphomevalonate kinase|P-loop containing nucleoside triphosphate hydrolase
ENSSSCG00000006587	431.286	94.9567	2.1833	5.87e-06	0.0005382	Up	-	N-acetylmuramoyl-L-alanine amidase domain|Peptidoglycan recognition protein family domain, metazoa/bacteria
ENSSSCG00000006680	65.6914	3.50584	4.2279	5.65e-09	1.37e-06	Up	-	Repulsive guidance molecule, N-terminal|Repulsive guidance molecule, C-terminal
ENSSSCG00000006685	115.838	12.9615	3.1598	2.1e-07	3.14e-05	Up	GNRHR2	G protein-coupled receptor, rhodopsin-like|Gonadotrophin-releasing hormone receptor family|GPCR, rhodopsin-like, 7TM
ENSSSCG00000006694	1426.4	215.654	2.7256	8.59e-09	1.94e-06	Up	-	Golgi pH regulator, conserved domain
ENSSSCG00000006697	2132.7	717.843	1.5709	0.00049727	0.015966	Up	-	Histidine phosphatase superfamily, clade-2|Histidine phosphatase superfamily
ENSSSCG00000006702	360.656	132.011	1.45	0.0019138	0.040873	Up	FMO5	Flavin monooxygenase FMO|Flavin monooxygenase (FMO) 5|Flavin monooxygenase (FMO) 2|Flavin monooxygenase (FMO) 1|Flavin monooxygenase-like|Pyridine nucleotide-disulphide oxidoreductase, FAD/NAD(P)-binding domain|Dimethylaniline monooxygenase, N-oxide-forming
ENSSSCG00000006719	256335	26353.6	3.282	3.39e-11	1.45e-08	Up	HSD3B	3-beta hydroxysteroid dehydrogenase/isomerase|NAD-dependent epimerase/dehydratase, N-terminal domain|Male sterility, NAD-binding|Polysaccharide biosynthesis protein, CapD-like domain|Short-chain dehydrogenase/reductase SDR|Polyketide synthase, KR|dTDP-4-dehydrorhamnose reductase
ENSSSCG00000006720	1336.08	291.43	2.1968	4.63e-06	0.00043973	Up	-	FMN-dependent dehydrogenase|IMP dehydrogenase/GMP reductase|Glutamate synthase domain|Alpha-hydroxy acid dehydrogenase, FMN-dependent
ENSSSCG00000006740	13664.5	5300.07	1.3664	0.0021715	0.044361	Up	-	Cation-transporting P-type ATPase|Cation-transporting P-type ATPase, N-terminal|P-type ATPase, A domain|Cation-transporting P-type ATPase, C-terminal|HAD-like domain|Sodium/potassium-transporting P-type ATPase, subfamily IIC|P-type ATPase, cytoplasmic domain N
ENSSSCG00000006769	1526.02	538.473	1.5028	0.00096899	0.025897	Up	SLC16A1	Major facilitator superfamily|Major facilitator superfamily domain|Monocarboxylate transporter|Major facilitator superfamily domain, general substrate transporter
ENSSSCG00000006836	3553	251.461	3.8206	6.91e-10	2.15e-07	Up	-	Mannose-6-phosphate receptor binding domain|Insulin-like growth factor binding protein, N-terminal
ENSSSCG00000006840	1218.25	405.816	1.5859	0.00049364	0.015892	Up	-	LisH dimerisation motif|CTLH, C-terminal LisH motif|WD40 repeat|WD40-repeat-containing domain
ENSSSCG00000006925	4641.55	1412.15	1.7167	0.0001379	0.0063312	Up	-	Aminotransferase, class I/classII|Pyridoxal phosphate-dependent transferase
ENSSSCG00000006995	8669.05	2621.28	1.7256	0.00031938	0.011664	Up	-	Choloylglycine hydrolase/NAAA C-terminal|Nucleophile aminohydrolases, N-terminal|Acid ceramidase-like
ENSSSCG00000007033	561.969	188.105	1.579	0.00060512	0.018462	Up	-	Clathrin adaptor, mu subunit|Mu homology domain|Clathrin adaptor, mu subunit, C-terminal|AP complex, mu/sigma subunit|Longin-like domain
ENSSSCG00000007072	763.11	37.9928	4.3281	7.08e-17	9.96e-14	Up	-	Aminotransferase, class I/classII|Aromatic amino acid beta-eliminating lyase/threonine aldolase|Pyridoxal phosphate-dependent transferase
ENSSSCG00000007208	1224.6	391.168	1.6464	0.001103	0.028615	Up	-	Protein kinase domain|Serine-threonine/tyrosine-protein kinase catalytic domain|Serine/threonine/dual specificity protein kinase, catalytic domain|Protein kinase-like domain
ENSSSCG00000007286	9920.82	425.345	4.5438	1.51e-19	9.02e-16	Up	-	AMP-dependent synthetase/ligase
ENSSSCG00000007307	1836.45	377.271	2.2832	7.77e-07	9.53e-05	Up	LOC100156145	Cysteine desulfurase|Aminotransferase class V domain|Aromatic amino acid beta-eliminating lyase/threonine aldolase|DegT/DnrJ/EryC1/StrS aminotransferase|Pyridoxal phosphate-dependent transferase|Cysteine desulfurase, NifS
ENSSSCG00000007314	1924.21	700.308	1.4582	0.0011697	0.029451	Up	-	FERM domain|Band 4.1 family|Ezrin/radixin/moesin like|Band 4.1 domain|Band 4.1, C-terminal|FERM, C-terminal PH-like domain|FERM, N-terminal|SAB domain|FERM central domain|FERM adjacent (FA)|Ubiquitin-related domain|Band 4.1 protein
ENSSSCG00000007330	2886.28	976.832	1.563	0.0025391	0.049139	Up	-	Dolichyl-diphosphooligosaccharide--protein glycosyltransferase subunit Swp1
ENSSSCG00000007372	1731.2	376.02	2.2029	5.57e-05	0.0032333	Up	FITM2;	Fat storage-inducing transmembrane protein
ENSSSCG00000007373	1071.88	255.158	2.0707	0.00066463	0.019735	Up	-	Thioredoxin-like fold|Glutathione S-transferase, C-terminal-like
ENSSSCG00000007375	11052.4	3809.03	1.5369	0.00061043	0.018601	Up	-	Serine incorporator/TMS membrane protein
ENSSSCG00000007426	1274.26	431.777	1.5613	0.00055547	0.017346	Up	-	Acyl-CoA thioesterase|Acyl-CoA thioesterase II domain|HotDog domain
ENSSSCG00000007431	7313.85	2635.51	1.4725	0.00061433	0.018696	Up	-	Peptidase S10, serine carboxypeptidase|Alpha/Beta hydrolase fold
ENSSSCG00000007435	8193.88	885.821	3.2095	9.53e-12	4.96e-09	Up	PLTP	Lipid-binding serum glycoprotein, N-terminal|Bactericidal permeability-increasing protein, alpha/beta domain
ENSSSCG00000007437	38.5168	8.57428	2.1674	0.001967	0.041528	Up	-	K-Cl co-transporter|Amino acid permease/ SLC12A domain|Na/K/Cl co-transporter superfamily
ENSSSCG00000007507	417.455	3.34718	6.9625	0.00010129	0.0050708	Up	PCK1	Phosphoenolpyruvate carboxykinase, GTP-utilising|Phosphoenolpyruvate carboxykinase, N-terminal
ENSSSCG00000007541	376.783	139.046	1.4382	0.0023743	0.047389	Up	-	PDGF/VEGF domain|Platelet-derived growth factor, N-terminal|Cystine-knot cytokine
ENSSSCG00000007552	224.538	39.4057	2.5105	0.00040972	0.014021	Up	-	-
ENSSSCG00000007586	9590.48	3388.61	1.5009	0.00075649	0.021645	Up	-	Fascin domain|Actin cross-linking
ENSSSCG00000007603	3848.65	257.482	3.9018	3.07e-15	3.19e-12	Up	-	Pentaxin|Concanavalin A-like lectin/glucanases superfamily
ENSSSCG00000007713	7152.56	1951.91	1.8736	0.0021703	0.044361	Up	-	Uncharacterised protein family, methyltransferase, Williams-Beuren syndrome|Methyltransferase type 11|S-adenosyl-L-methionine-dependent methyltransferase-like
ENSSSCG00000007738	894.149	284.919	1.65	0.00026488	0.010203	Up	-	Fumarate lyase family|Argininosuccinate lyase|Fumarate lyase, N-terminal|L-Aspartase-like
ENSSSCG00000007739	14408.4	2746.37	2.3913	1.31e-07	2.07e-05	Up	GUSB;	Glycoside hydrolase, family 2|Glycoside hydrolase, family 2, TIM barrel|Glycosyl hydrolases family 2, sugar binding domain|Glycoside hydrolase, family 2, immunoglobulin-like beta-sandwich|Glycoside hydrolase, superfamily|Galactose-binding domain-like
ENSSSCG00000007743	8022.56	2820.9	1.5079	0.0006838	0.020094	Up	-	-
ENSSSCG00000007748	345.573	113.566	1.6055	0.00067944	0.02004	Up	PSPH	HAD-like domain|Pyrimidine 5'-nucleotidase, eukaryotic|Phosphoserine phosphatase SerB|HAD-superfamily hydrolase, subfamily IB, PSPase-like
ENSSSCG00000007857	735.311	50.7199	3.8577	0.001036	0.027195	Up	-	AMP-dependent synthetase/ligase
ENSSSCG00000007932	1519.25	174.411	3.1228	9.87e-08	1.58e-05	Up	-	RAVE subunit 2/Rogdi
ENSSSCG00000007962	1604.38	595.752	1.4292	0.0014688	0.034622	Up	-	Ubiquitin-related domain
ENSSSCG00000007980	3870.66	1087.31	1.8318	0.00010158	0.0050725	Up	-	Quinonprotein alcohol dehydrogenase-like superfamily
ENSSSCG00000007995	20757.7	608.211	5.0929	3.91e-06	0.00038066	Up	-	-
ENSSSCG00000008012	2035.31	197.089	3.3683	9.18e-09	2.05e-06	Up	-	Beta-lactamase-like
ENSSSCG00000008046	848.123	305.214	1.4745	0.0011811	0.029644	Up	-	2-phosphoglycolate phosphatase, eukaryotic|HAD-superfamily hydrolase, subfamily IIA|HAD-like domain
ENSSSCG00000008153	57.8748	1.8526	4.9653	0.0020359	0.042681	Up	NHE-2	Na+/H+ exchanger, isoform 2 (NHE2)|Na+/H+ exchanger|Cation/H+ exchanger
ENSSSCG00000008163	50.6256	4.18733	3.5958	9.14e-07	0.00010878	Up	-	Interleukin-1 receptor type I/II|Interleukin-1 receptor type II|Immunoglobulin-like domain|Immunoglobulin subtype|Immunoglobulin subtype 2|Immunoglobulin
ENSSSCG00000008168	2066.76	809.89	1.3516	0.0025293	0.048988	Up	-	Zinc finger, RING-type|Zinc finger, C3HC4 RING-type|Protease-associated domain, PA
ENSSSCG00000008237	1730.51	658.779	1.3933	0.0018879	0.040647	Up	RETSAT	FAD binding domain|Amine oxidase|FAD dependent oxidoreductase|Monooxygenase, FAD-binding|Pyridine nucleotide-disulphide oxidoreductase, FAD/NAD(P)-binding domain
ENSSSCG00000008239	10783.7	2389.18	2.1743	8.14e-07	9.94e-05	Up	-	Villin/Gelsolin|Gelsolin-like domain
ENSSSCG00000008240	444.845	105.494	2.0761	4.06e-05	0.0025131	Up	-	SH2 domain
ENSSSCG00000008301	245.794	2.14903	6.8376	0.00071575	0.020727	Up	-	Zinc finger, C2H2|Zinc finger, C2H2-like
ENSSSCG00000008368	8828.66	3197.18	1.4654	0.0014866	0.034831	Up	-	UTP--glucose-1-phosphate uridylyltransferase family|Nucleotide-diphospho-sugar transferases|UTP--glucose-1-phosphate uridylyltransferase
ENSSSCG00000008397	2138.13	606.132	1.8186	0.0007076	0.020591	Up	EFEMP1	Epidermal growth factor-like domain|EGF-like calcium-binding domain
ENSSSCG00000008408	16458.6	3201.47	2.362	0.00016487	0.0071573	Up	RTN4	Reticulon
ENSSSCG00000008409	6030.25	1314.6	2.1976	1.79e-06	0.00019863	Up	-	-
ENSSSCG00000008487	5161.28	1519.2	1.7644	0.00060048	0.018356	Up	-	Guanylate-binding protein, N-terminal|Guanylate-binding protein, C-terminal|P-loop containing nucleoside triphosphate hydrolase
ENSSSCG00000008488	273.876	51.8058	2.4023	7.35e-05	0.003986	Up	-	-
ENSSSCG00000008491	946.549	122.7	2.9475	6.89e-10	2.15e-07	Up	-	Peptidase M28
ENSSSCG00000008543	275.214	86.0779	1.6768	0.00048594	0.01575	Up	-	Carbohydrate kinase PfkB|Ribokinase-like
ENSSSCG00000008563	3855.69	117.043	5.0419	9.24e-08	1.5e-05	Up	-//-
ENSSSCG00000008569	15172.4	2830.88	2.4221	1.18e-06	0.00013464	Up	-	Thiolase, N-terminal|Thiolase, C-terminal|Beta-ketoacyl synthase, N-terminal|Thiolase|Thiolase-like
ENSSSCG00000008571	14903.1	4071.35	1.872	3.43e-05	0.0022328	Up	HADHA;	Crotonase superfamily|3-hydroxyacyl-CoA dehydrogenase, NAD binding|3-hydroxyacyl-CoA dehydrogenase, C-terminal|Fatty acid oxidation complex, alpha subunit, mitochondrial|ClpP/crotonase-like domain|6-phosphogluconate dehydrogenase, C-terminal-like
ENSSSCG00000008624	3070.55	378.786	3.019	0.00046777	0.015329	Up	-	LNS2, Lipin/Ned1/Smp2|Lipin, N-terminal|HAD-like domain|WD40-repeat-containing domain
ENSSSCG00000008701	15083.4	5536.03	1.446	0.001255	0.031077	Up	LREAP1	Alpha-2-macroglobulin RAP, C-terminal|Alpha-2-macroglobulin receptor-associated protein, domain 1
ENSSSCG00000008710	1749.64	252.631	2.792	4.28e-09	1.08e-06	Up	-	-
ENSSSCG00000008829	2089.8	416.274	2.3278	4.98e-06	0.00046551	Up	-	Ovarian carcinoma immunoreactive antigen
ENSSSCG00000008857	58708.9	3187.66	4.203	2.77e-17	4.42e-14	Up	SC4MOL	Fatty acid hydroxylase
ENSSSCG00000008877	5151.33	1533.24	1.7484	9.68e-05	0.0048968	Up	-	Electron transfer flavoprotein-ubiquinone oxidoreductase|FAD binding domain|Pyridine nucleotide-disulphide oxidoreductase, FAD/NAD(P)-binding domain|Lycopene cyclase-type, FAD-binding|Monooxygenase, FAD-binding
ENSSSCG00000008944	56.6106	13.7666	2.0399	0.00085999	0.02376	Up	-	Neuropeptide FF receptor, type 2|Neuropeptide FF receptor family|G protein-coupled receptor, rhodopsin-like|Neuropeptide Y receptor family|GPCR, rhodopsin-like, 7TM
ENSSSCG00000008963	16724.9	454.566	5.2014	4.18e-10	1.39e-07	Up	AREG	Epidermal growth factor-like domain
ENSSSCG00000009039	461.007	169.961	1.4396	0.0018956	0.04074	Up	-	ArgK protein|CobW/HypB/UreG domain|P-loop containing nucleoside triphosphate hydrolase
ENSSSCG00000009053	202.157	63.1897	1.6777	0.00084412	0.023506	Up	-	Zinc finger, RING-type|Zinc finger, C3HC4 RING-type
ENSSSCG00000009062	7733.42	613.919	3.655	0.00052449	0.016505	Up	OSAP	-
ENSSSCG00000009075	1738.13	495.72	1.8099	6.58e-05	0.0036588	Up	-	Major facilitator superfamily domain|Major facilitator superfamily|General substrate transporter|Major facilitator superfamily domain, general substrate transporter
ENSSSCG00000009139	1699.79	642.357	1.4039	0.0017176	0.038218	Up	-	Phospholipase A2, group XII secretory|Phospholipase A2 domain
ENSSSCG00000009150	5070.92	1939.12	1.3868	0.0017271	0.03836	Up	HADH;	3-hydroxyacyl-CoA dehydrogenase, NAD binding|3-hydroxyacyl-CoA dehydrogenase, C-terminal|Glycerol-3-phosphate dehydrogenase, NAD-dependent, N-terminal|Alanine dehydrogenase/pyridine nucleotide transhydrogenase, NAD(H)-binding domain|Pyridine nucleotide-disulphide oxidoreductase, NAD-binding domain|6-phosphogluconate dehydrogenase, C-terminal-like
ENSSSCG00000009179	59.5865	14.4684	2.0421	0.0008689	0.023841	Up	-	Lipid transport protein, N-terminal|Vitellinogen, superhelical|Lipid transport protein, beta-sheet shell
ENSSSCG00000009192	16359.7	2233	2.8731	4.13e-10	1.39e-07	Up	-	Zinc finger, LIM-type
ENSSSCG00000009219	5951.06	557.984	3.4149	3.4e-06	0.00034343	Up	IBSP;	Bone sialoprotein II
ENSSSCG00000009226	605.497	110.714	2.4513	6.18e-07	7.86e-05	Up	-	BTB/POZ-like|Kelch repeat type 1|BTB/Kelch-associated|BTB/POZ|Kelch-like protein, gigaxonin type|BTB/POZ fold
ENSSSCG00000009245	1622.03	438.261	1.8879	0.00012939	0.0060554	Up	SCD5	Fatty acid desaturase, type 1, core|Fatty acid desaturase, type 1
ENSSSCG00000009278	74.2495	19.2	1.9513	0.00094404	0.025401	Up	FGF9;	Fibroblast growth factor family|IL-1 family/FGF family|Cytokine, IL-1-like
ENSSSCG00000009290	726.75	258.9	1.4891	0.001063	0.027698	Up	-	Peptidase M3A/M3B
ENSSSCG00000009348	1512.7	509.929	1.5688	0.00044282	0.014691	Up	-	START domain|Rho GTPase-activating protein domain|Rho GTPase activation protein
ENSSSCG00000009393	443.689	156.949	1.4993	0.0013326	0.032362	Up	-	Emopamil-binding protein
ENSSSCG00000009434	5465.02	671.345	3.0251	2.61e-06	0.00027517	Up	-	-
ENSSSCG00000009519	952.469	169.807	2.4878	2.54e-06	0.00026966	Up	-	HpcH/HpaI aldolase/citrate lyase domain|Pyruvate/Phosphoenolpyruvate kinase-like domain|Citrate lyase beta subunit-like
ENSSSCG00000009522	304.978	90.5056	1.7526	0.00030217	0.011189	Up	-	Biotin carboxylation domain|Biotin carboxylase, C-terminal|Rudiment single hybrid motif
ENSSSCG00000009645	19791.9	2953.77	2.7443	4.92e-09	1.22e-06	Up	-	Blood coagulation inhibitor, Disintegrin|Peptidase M12B, ADAM/reprolysin|Peptidase M12B, propeptide
ENSSSCG00000009649	42.6391	4.31973	3.3032	1.96e-05	0.0014066	Up	-	Intermediate filament protein|Intermediate filament head, DNA-binding domain|Prefoldin
ENSSSCG00000009709	721.768	86.7309	3.0569	5.96e-10	1.93e-07	Up	-	Immunoglobulin-like domain|Immunoglobulin I-set|Immunoglobulin|Immunoglobulin subtype|Immunoglobulin subtype 2
ENSSSCG00000009717	1064.06	347.481	1.6146	0.00043023	0.014454	Up	-	Glucose/ribitol dehydrogenase|Short-chain dehydrogenase/reductase SDR|Alcohol dehydrogenase, insect-type|2,3-dihydro-2,3-dihydroxybenzoate dehydrogenase|Polyketide synthase/Fatty acid synthase, KR|Polyketide synthase, KR
ENSSSCG00000009755	8833.78	437.616	4.3353	4.49e-06	0.00042983	Up	-	Acetoacetyl-CoA synthase|AMP-dependent synthetase/ligase
ENSSSCG00000009759	128599	10691.7	3.5883	9.4e-14	7.03e-11	Up	SCARB1	scavenger receptor class B, member 1 (SCARB1), mRNA
ENSSSCG00000009827	1359.9	211.047	2.6879	5.2e-08	9.08e-06	Up	-	Ion transport domain
ENSSSCG00000009851	18936.2	7109.73	1.4133	0.0014095	0.033614	Up	-	Phosphatidylethanolamine-binding protein PEBP
ENSSSCG00000009870	432.721	19.7472	4.4537	1.09e-06	0.00012608	Up	-	Tryptophan synthase beta subunit-like PLP-dependent enzyme
ENSSSCG00000009872	6115.88	1745.07	1.8093	0.00030014	0.011131	Up	-	Phospholipase B-like
ENSSSCG00000009896	1656.15	127.861	3.6952	6.82e-14	5.44e-11	Up	-	-
ENSSSCG00000009916	3124.69	778.814	2.0044	9.05e-06	0.00074158	Up	-	Acyl-CoA dehydrogenase/oxidase C-terminal|Acyl-CoA dehydrogenase/oxidase, N-terminal|Acyl-CoA dehydrogenase, C-terminal domain|Acyl-CoA oxidase/dehydrogenase, central domain|Acyl-CoA dehydrogenase/oxidase, N-terminal and middle domain
ENSSSCG00000009931	5917.82	345.074	4.1001	2.41e-16	3.04e-13	Up	-	Mevalonate/galactokinase|Galactokinase/homoserine kinase|GHMP kinase N-terminal domain|GHMP kinase, C-terminal domain|Mevalonate kinase|Ribosomal protein S5 domain 2-type fold
ENSSSCG00000009932	2617.49	400.083	2.7098	0.0014348	0.034015	Up	-	ATP:cob(I)alamin adenosyltransferase, PduO-type|Adenosylcobalamin biosynthesis, ATP:cob(I)alamin adenosyltransferase-like
ENSSSCG00000009963	3032.2	813.104	1.8989	1.65e-05	0.0012196	Up	-	Sulfotransferase domain|P-loop containing nucleoside triphosphate hydrolase
ENSSSCG00000010023	7211.53	274.398	4.716	7.92e-21	6.32e-17	Up	-	Phospholipase A2|Phospholipase A2 domain
ENSSSCG00000010056	20194.7	1713.68	3.5588	6.26e-08	1.07e-05	Up	-	Gamma-glutamyltranspeptidase|Nucleophile aminohydrolases, N-terminal|-
ENSSSCG00000010063	3760.45	738.574	2.3481	6.27e-06	0.0005663	Up	-	Macrophage migration inhibitory factor|Tautomerase/MIF superfamily
ENSSSCG00000010101	109.261	35.9022	1.6056	0.0021665	0.044361	Up	-	P2X6 purinoceptor|P2X purinoreceptor
ENSSSCG00000010116	6655.99	1148.19	2.5353	4.32e-08	7.72e-06	Up	-	Mitochondrial carrier protein|Mitochondrial substrate/solute carrier|Mitochondrial carrier domain
ENSSSCG00000010132	1539.25	453.503	1.763	9.7e-05	0.0048968	Up	-	O-methyltransferase, family 3|S-adenosyl-L-methionine-dependent methyltransferase-like|Catechol O-methyltransferase, eukaryotic
ENSSSCG00000010133	3664.45	1408.1	1.3798	0.0017892	0.0394	Up	-	Armadillo|Armadillo-type fold
ENSSSCG00000010148	4718.47	955.517	2.304	6.33e-06	0.00056674	Up	-	Endoplasmic reticulum oxidoreductin 1
ENSSSCG00000010233	247.212	63.8038	1.954	8.22e-05	0.0043415	Up	-	DnaJ domain
ENSSSCG00000010252	1478.28	27.808	5.7323	8.67e-15	7.97e-12	Up	-	Hexokinase|Hexokinase, C-terminal|Hexokinase, N-terminal
ENSSSCG00000010253	14349.4	3810.12	1.9131	1.97e-05	0.0014116	Up	-	Hexokinase|Hexokinase, C-terminal|Hexokinase, N-terminal
ENSSSCG00000010259	1291.86	374.651	1.7858	8.74e-05	0.0045312	Up	-	Peptidase S1|Peptidase S1A, Tysnd1|Trypsin-like cysteine/serine peptidase domain
ENSSSCG00000010267	331.218	100.261	1.724	0.00029451	0.01099	Up	-	Leucine-rich repeat
ENSSSCG00000010274	5138.55	1991.93	1.3672	0.001597	0.036423	Up	-	Pyridoxal phosphate-dependent decarboxylase|Aminotransferase class V domain|Aminotransferase, class I/classII|Pyridoxal phosphate-dependent transferase
ENSSSCG00000010330	652.678	154.522	2.0786	0.0013654	0.032891	Up	-	Cyclophilin-type peptidyl-prolyl cis-trans isomerase domain|Cyclophilin-like domain
ENSSSCG00000010340	9632.64	1767.22	2.4464	8.24e-08	1.37e-05	Up	-	Alkyl hydroperoxide reductase subunit C/ Thiol specific antioxidant|Thioredoxin-like fold
ENSSSCG00000010345	11331.4	2979.02	1.9274	1.99e-05	0.0014166	Up	-	Bax inhibitor 1-related
ENSSSCG00000010394	372.189	45.7469	3.0243	2.37e-06	0.00025772	Up	-	Dehydrogenase, E1 component|Transketolase-like, pyrimidine-binding domain|2-oxoglutarate dehydrogenase E1 component|Thiamin diphosphate-binding fold
ENSSSCG00000010399	7055.33	1893.12	1.8979	2.83e-05	0.0018909	Up	-	Nuclear coactivator
ENSSSCG00000010400	462726	19382.8	4.5773	1.9e-18	6.77e-15	Up	MSMB;	Beta-microseminoprotein
ENSSSCG00000010426	1273.07	297.499	2.0974	0.00012204	0.0058269	Up	-	Cadherin|Cadherin-like
ENSSSCG00000010437	16083.5	2966.24	2.4389	4.74e-05	0.0028483	Up	-	Adenylylsulphate kinase|P-loop containing nucleoside triphosphate hydrolase|Sulphate adenylyltransferase|Sulphate adenylyltransferase catalytic domain|PUA-like domain
ENSSSCG00000010441	138.616	36.6017	1.9211	0.00025764	0.010021	Up	-	-
ENSSSCG00000010450	19024.6	4318.52	2.1393	1.55e-06	0.00017288	Up	-	Alpha/beta hydrolase fold-1|Partial AB-hydrolase lipase domain|Alpha/Beta hydrolase fold
ENSSSCG00000010456	636.682	187.451	1.7641	0.00019741	0.0082174	Up	-	Type II pantothenate kinase
ENSSSCG00000010525	6399.28	2067.87	1.6298	0.00025696	0.010021	Up	-	Phosphatidylinositol 3-/4-kinase, catalytic domain
ENSSSCG00000010537	10994.9	1052.04	3.3856	1.4e-12	9.29e-10	Up	GOT1;	Aspartate/other aminotransferase|Aminotransferase, class I/classII|Pyridoxal phosphate-dependent transferase
ENSSSCG00000010539	7183.42	1612.4	2.1555	6.71e-06	0.00059474	Up	-	Mitochondrial substrate/solute carrier|Mitochondrial carrier domain
ENSSSCG00000010554	59918.7	3834.48	3.9659	4.05e-16	4.84e-13	Up	SCD	Fatty acid desaturase, type 1, core|Fatty acid desaturase, type 1
ENSSSCG00000010592	737.404	166.839	2.144	4.67e-06	0.0004418	Up	-	Methyltransferase type 11|UbiE/COQ5 methyltransferase|Methyltransferase type 12|Protein-L-isoaspartate(D-aspartate) O-methyltransferase|S-adenosyl-L-methionine-dependent methyltransferase-like
ENSSSCG00000010682	34069.6	4768.21	2.837	1.17e-09	3.47e-07	Up	-	Alkyl hydroperoxide reductase subunit C/ Thiol specific antioxidant|Redoxin|Peroxiredoxin, C-terminal|Thioredoxin-like fold
ENSSSCG00000010723	3740.77	1019.28	1.8758	3.88e-05	0.0024437	Up	-	Acyl-CoA dehydrogenase/oxidase C-terminal|Acyl-CoA dehydrogenase, C-terminal domain|Acyl-CoA dehydrogenase/oxidase, N-terminal|Acyl-CoA oxidase/dehydrogenase, central domain|Acyl-CoA dehydrogenase/oxidase, N-terminal and middle domain
ENSSSCG00000010755	1121.63	348.333	1.6871	0.00032792	0.011862	Up	-	Protein-tyrosine phosphatase, receptor/non-receptor type|Protein-tyrosine/Dual specificity phosphatase|Protein-tyrosine phosphatase, catalytic|Protein-tyrosine phosphatase-like|Receptor tyrosine-protein phosphatase, alpha/epsilon-type
ENSSSCG00000010790	4130.89	1181.8	1.8055	6.27e-05	0.0035374	Up	-	Crotonase superfamily|ClpP/crotonase-like domain
ENSSSCG00000010850	3999.55	1151.33	1.7965	8.75e-05	0.0045312	Up	-	WH1/EVH1
ENSSSCG00000010853	8697.78	650.304	3.7415	1.07e-11	5.33e-09	Up	EPHX1;	Epoxide hydrolase-like|Epoxide hydrolase, N-terminal|Alpha/beta hydrolase fold-1|Epoxide hydrolase|Alpha/Beta hydrolase fold
ENSSSCG00000010930	3128.93	1185.29	1.4004	0.0016383	0.03704	Up	ADIPOR1	Hly-III-related
ENSSSCG00000010934	1067.56	385.766	1.4685	0.0012833	0.031609	Up	-	Hyaluronan/mRNA-binding protein
ENSSSCG00000010944	293.497	33.1929	3.1444	9.76e-10	2.92e-07	Up	-	Fructose-1,6-bisphosphatase|Sedoheptulose-1,7-bisphosphatase|Fructose-1,6-bisphosphatase class 1/Sedoheputulose-1,7-bisphosphatase|Inositol monophosphatase
ENSSSCG00000010956	2376.13	806.688	1.5585	0.00056116	0.017455	Up	-	NatC N(alpha)-terminal acetyltransferase, Mak10 subunit
ENSSSCG00000010992	27.3023	1.37328	4.3133	0.0011515	0.029183	Up	AQP7	Major intrinsic protein|Aquaporin 3|Aquaporin-like
ENSSSCG00000011000	36495.4	10877.5	1.7464	0.0013018	0.031936	Up	-	DnaJ domain|Heat shock protein DnaJ, cysteine-rich domain|Chaperone DnaJ, C-terminal|HSP40/DnaJ peptide-binding
ENSSSCG00000011119	3053.54	872.108	1.8079	0.0021876	0.044535	Up	-	Crotonase superfamily|ClpP/crotonase-like domain
ENSSSCG00000011147	2574.8	97.804	4.7184	0.0011374	0.029067	Up	-	Aldo/keto reductase subgroup|NADP-dependent oxidoreductase domain
ENSSSCG00000011148	22.4965	0.614008	5.1953	0.00061788	0.018732	Up	-	Aldo/keto reductase subgroup|NADP-dependent oxidoreductase domain
ENSSSCG00000011250	2515.09	530.485	2.2452	8.94e-07	0.00010743	Up	ACAA	Thiolase, N-terminal|Thiolase, C-terminal|3-Oxoacyl-[acyl-carrier-protein (ACP)] synthase III C-terminal|Thiolase|Thiolase-like
ENSSSCG00000011290	2698.78	1033.87	1.3843	0.0018694	0.040504	Up	-	Hypoxia induced protein, domain
ENSSSCG00000011291	44.3049	6.38736	2.7942	8.5e-05	0.0044297	Up	-	Prefoldin
ENSSSCG00000011293	1211.52	381.695	1.6663	0.00023945	0.0095496	Up	-	Glycosyltransferase AER61, uncharacterised|Fibronectin, type III
ENSSSCG00000011294	1840.69	310.086	2.5695	0.00028834	0.010827	Up	-	-
ENSSSCG00000011299	3865.08	1177.1	1.7153	0.00012808	0.0060311	Up	-	C-type lectin|C-type lectin fold|-
ENSSSCG00000011312	1159.56	353.186	1.7151	0.00017346	0.0074626	Up	-	Leucine-tRNA ligase|Aminoacyl-tRNA synthetase, class Ia|Valyl/Leucyl/Isoleucyl-tRNA synthetase, anticodon-binding|Methionyl/Leucyl tRNA synthetase|Aminoacyl-tRNA synthetase, class 1a, anticodon-binding|Valyl/Leucyl/Isoleucyl-tRNA synthetase, editing domain
ENSSSCG00000011356	8971.76	2815.55	1.672	0.00078882	0.022354	Up	-	Peptidase M16, N-terminal|Peptidase M16, C-terminal domain|Metalloenzyme, LuxS/M16 peptidase-like
ENSSSCG00000011358	315.723	52.2794	2.5943	0.0012696	0.03134	Up	-	Exonuclease|Ribonuclease H-like domain
ENSSSCG00000011361	5145.46	700	2.8779	0.0010605	0.027684	Up	-	STAS domain|Sulphate transporter|Sulphate anion transporter
ENSSSCG00000011398	1489.45	491.516	1.5995	0.00043506	0.01454	Up	-	Sema domain|Immunoglobulin-like domain|Plexin-like fold|Immunoglobulin subtype|Immunoglobulin subtype 2
ENSSSCG00000011400	8699.03	846.311	3.3616	0.00022392	0.0091181	Up	-	Sema domain|Immunoglobulin-like domain|Immunoglobulin V-set domain|Plexin|Plexin-like fold|Immunoglobulin subtype
ENSSSCG00000011453	2598.08	570.914	2.1861	1.04e-06	0.00012125	Up	-	von Willebrand factor, type A|VIT domain
ENSSSCG00000011472	120.27	30.9321	1.9591	0.0016982	0.037856	Up	-	Deoxyribonuclease I|Endonuclease/exonuclease/phosphatase
ENSSSCG00000011500	361.27	85.4667	2.0796	1.61e-05	0.0011987	Up	-	BTB/Kelch-associated|Kelch repeat type 1|Kelch repeat type 2
ENSSSCG00000011503	61.5272	3.99855	3.9437	0.0001112	0.0054731	Up	-	Chemokine-like protein, FAM19A2
ENSSSCG00000011560	3783.09	938.242	2.0115	8.46e-06	0.00071272	Up	-	Epidermal growth factor-like domain|Domain of unknown function DUF3456|EGF-like calcium-binding domain|Furin-like repeat|Insulin-like growth factor binding protein, N-terminal
ENSSSCG00000011570	700.72	116.657	2.5866	3.92e-08	7.16e-06	Up	-	-
ENSSSCG00000011608	305.326	81.5554	1.9045	9.54e-05	0.0048547	Up	-	Histone deacetylase superfamily|Histone deacetylase domain
ENSSSCG00000011609	4954.98	1187.65	2.0608	0.0001875	0.007901	Up	-	Epidermal growth factor-like domain|EGF-like calcium-binding domain
ENSSSCG00000011653	2210.95	541.414	2.0299	1.54e-05	0.0011588	Up	PCCB	Acetyl-coenzyme A carboxyltransferase, N-terminal|Acetyl-coenzyme A carboxyltransferase, C-terminal|Carboxyl transferase|ClpP/crotonase-like domain
ENSSSCG00000011680	670.669	185.301	1.8557	8.1e-05	0.004298	Up	-	Calponin homology domain
ENSSSCG00000011683	25637.3	2786.93	3.2015	1.06e-11	5.33e-09	Up	-	CUB domain|Netrin domain|Netrin module, non-TIMP type|Tissue inhibitor of metalloproteinases-like, OB-fold
ENSSSCG00000011685	691.719	29.2451	4.5639	9.22e-18	2.14e-14	Up	-	Hly-III-related
ENSSSCG00000011702	7656.39	1277.87	2.5829	3.34e-08	6.22e-06	Up	-	L6 membrane|Cytochrome P450
ENSSSCG00000011723	3777	778.648	2.2782	0.00088613	0.024169	Up	MME	Peptidase M13, C-terminal domain|Peptidase M13, N-terminal domain
ENSSSCG00000011747	20264	2978.67	2.7662	0.00066361	0.019735	Up	CLDN11	Claudin-11|Claudin|PMP-22/EMP/MP20/Claudin superfamily
ENSSSCG00000011755	1204.46	442.879	1.4434	0.0011761	0.029551	Up	-	Alpha/beta hydrolase fold-3|Carboxylesterase, type B|Alpha/Beta hydrolase fold|Arylacetamide deacetylase
ENSSSCG00000011756	324.342	18.9568	4.0967	3.87e-09	9.85e-07	Up	-	Neuroligin|Carboxylesterase, type B|Alpha/Beta hydrolase fold
ENSSSCG00000011793	299.257	56.0231	2.4173	0.001125	0.028975	Up	-	Lipase|Lipase, N-terminal|Alpha/Beta hydrolase fold
ENSSSCG00000011806	336.548	96.8635	1.7968	0.00021274	0.0087588	Up	MASP1	Peptidase S1A, chymotrypsin-type|CUB domain|Sushi/SCR/CCP|Peptidase S1|EGF-like calcium-binding domain|Trypsin-like cysteine/serine peptidase domain
ENSSSCG00000011916	3641.92	1432.97	1.3457	0.0023246	0.046688	Up	-	ATPase, V1 complex, subunit A|ATPase, F1/V1/A1 complex, alpha/beta subunit, nucleotide-binding domain|ATPase, F1/V1/A1 complex, alpha/beta subunit, C-terminal|ATPase, F1 complex alpha/beta subunit, N-terminal domain|P-loop containing nucleoside triphosphate hydrolase
ENSSSCG00000011924	491.209	179.499	1.4524	0.0017341	0.038414	Up	-	GTP-binding protein, ribosome biogenesis, YsxC|GTP binding domain|Elongation factor, GTP-binding domain|P-loop containing nucleoside triphosphate hydrolase
ENSSSCG00000011977	2347.88	632.953	1.8912	3.54e-05	0.0022746	Up	-	-
ENSSSCG00000012071	22.5817	3.07004	2.8788	0.00091618	0.024819	Up	-	Immunoglobulin-like domain|Immunoglobulin subtype|Immunoglobulin I-set
ENSSSCG00000012238	495.341	121.281	2.0301	2.01e-05	0.0014212	Up	-	Tetraspanin|Tetraspanin/Peripherin|Tetraspanin, EC2 domain
ENSSSCG00000012247	7810.82	2900.69	1.4291	0.0011932	0.029918	Up	-	Renin receptor-like|-
ENSSSCG00000012276	245.998	80.3725	1.6139	0.00094	0.025349	Up	SYN1	Synapsin|Synapsin, ATP-binding domain|Synapsin, pre-ATP-grasp domain|Synapsin, phosphorylation site|ATP-grasp fold, RimK-type|Pre-ATP-grasp domain
ENSSSCG00000012277	407693	34203.5	3.5753	7.45e-07	9.19e-05	Up	-	Proteinase inhibitor I35, tissue inhibitor of metalloproteinase|Tissue inhibitor of metalloproteinases-like, OB-fold|Netrin domain
ENSSSCG00000012409	14831.7	1351.68	3.4559	5.54e-08	9.54e-06	Up	CITED1	CITED
ENSSSCG00000012487	111.371	12.1208	3.1998	0.0023781	0.047404	Up	-	Transport protein XK
ENSSSCG00000012551	7571.02	1387.57	2.4479	5.17e-08	9.08e-06	Up	-	Zinc finger, RING-type|Protease-associated domain, PA|Zinc finger, C3HC4 RING-type
ENSSSCG00000012571	3290.49	1051.33	1.6461	0.00028018	0.010604	Up	-	Collagen IV, non-collagenous|Collagen triple helix repeat|C-type lectin fold
ENSSSCG00000012583	35836.5	7137.16	2.328	3.45e-05	0.0022446	Up	ACSL4	AMP-dependent synthetase/ligase|-
ENSSSCG00000012619	1002.5	347.013	1.5305	0.00070923	0.020613	Up	-	Cell division protein GTP binding|P-loop containing nucleoside triphosphate hydrolase|Septin
ENSSSCG00000012625	39314.7	6207.43	2.663	1e-08	2.22e-06	Up	PGRMC1;	Cytochrome b5-like heme/steroid binding domain
ENSSSCG00000012627	834.834	110.294	2.9201	1.94e-09	5.33e-07	Up	-	RNA recognition motif domain
ENSSSCG00000012632	4027.8	155.339	4.6965	2e-09	5.45e-07	Up	-	Zinc finger, CCHC-type
ENSSSCG00000012653	3248.42	1061.44	1.6137	0.00032418	0.011782	Up	-	Zinc finger, DHHC-type, palmitoyltransferase|-
ENSSSCG00000012657	6215.06	1111.49	2.4833	7.42e-08	1.25e-05	Up	-	FAD/NAD-linked reductase, dimerisation domain|FAD-dependent pyridine nucleotide-disulphide oxidoreductase|Pyridine nucleotide-disulphide oxidoreductase, FAD/NAD(P)-binding domain|Pyridine nucleotide-disulphide oxidoreductase, NAD-binding domain
ENSSSCG00000012658	488.519	5.84136	6.386	4.92e-11	1.96e-08	Up	RAB33A	Small GTPase superfamily|Small GTPase superfamily, Rab type|P-loop containing nucleoside triphosphate hydrolase|Mitochondrial Rho-like|Small GTPase superfamily, ARF/SAR type|Gtr1/RagA G protein|Elongation factor, GTP-binding domain|Signal recognition particle receptor, beta subunit|Small GTP-binding protein domain|Small GTPase superfamily, Ras type|Small GTPase superfamily, Rho type|Ran GTPase
ENSSSCG00000012758	4911.29	658.69	2.8984	7.4e-10	2.25e-07	Up	-	3-beta hydroxysteroid dehydrogenase/isomerase|NAD-dependent epimerase/dehydratase, N-terminal domain|dTDP-4-dehydrorhamnose reductase|Male sterility, NAD-binding|Polysaccharide biosynthesis protein, CapD-like domain|NmrA-like domain
ENSSSCG00000012772	20434.4	6303.65	1.6967	0.00012694	0.006009	Up	-	-
ENSSSCG00000012783	2667.11	1034.95	1.3657	0.0021066	0.043665	Up	-	Isopropylmalate dehydrogenase-like domain|Isocitrate dehydrogenase NAD-dependent
ENSSSCG00000012787	1450.59	164.623	3.1394	6.6e-06	0.00058686	Up	-	Fibronectin, type III|Immunoglobulin-like domain|Immunoglobulin I-set|Immunoglobulin subtype|Immunoglobulin subtype 2
ENSSSCG00000012789	132.477	41.0403	1.6906	0.0016276	0.036902	Up	AVPR2	GPCR, rhodopsin-like, 7TM|Vasopressin V2 receptor|Vasopressin receptor|G protein-coupled receptor, rhodopsin-like|7TM GPCR, olfactory receptor/chemoreceptor Srsx
ENSSSCG00000012833	2250.07	276.238	3.026	3.74e-05	0.0023613	Up	-	Serine-threonine/tyrosine-protein kinase catalytic domain|Protein kinase domain|Serine/threonine/dual specificity protein kinase, catalytic domain|Tyrosine-protein kinase, catalytic domain|AGC-kinase, C-terminal|Protein kinase-like domain
ENSSSCG00000012837	4772.7	1856.02	1.3626	0.0018788	0.040523	Up	-	Glycoside hydrolase, family 18, catalytic domain|Chitinase II|Glycoside hydrolase, superfamily
ENSSSCG00000012839	627.86	191.109	1.7161	0.00043161	0.014459	Up	-	DNA-directed RNA polymerase, subunit N/Rpb10|RNA polymerase subunit RPB10
ENSSSCG00000012840	9254.02	2939.09	1.6547	0.00022414	0.0091181	Up	-	Tetraspanin|Tetraspanin/Peripherin|Tetraspanin, EC2 domain
ENSSSCG00000012855	30.9887	1.94686	3.9925	0.00010133	0.0050708	Up	-	Tetracycline resistance protein, TetA/multidrug resistance protein MdtG|Major facilitator superfamily domain|Major facilitator superfamily|Major facilitator superfamily domain, general substrate transporter
ENSSSCG00000012896	3845.44	1502.77	1.3555	0.0023054	0.046419	Up	-	NADH ubiquinone oxidoreductase, F subunit|NADH:ubiquinone oxidoreductase, 51kDa subunit|NADH ubiquinone oxidoreductase, F subunit, iron sulphur binding|Soluble ligand binding domain
ENSSSCG00000013001	1368.67	160.607	3.0912	8.95e-06	0.00073861	Up	-	Ribosomal protein L49/IMG2
ENSSSCG00000013003	1835.44	253.785	2.8544	0.00051756	0.016419	Up	-	Zinc finger, HIT-type
ENSSSCG00000013004	45430.2	1021.28	5.4752	1.25e-18	6e-15	Up	-	Ergosterol biosynthesis ERG4/ERG24|Protein of unknown function DUF1295
ENSSSCG00000013072	11686.7	2771.58	2.0761	5.16e-06	0.00047807	Up	-	Cytochrome b5-like heme/steroid binding domain|Fatty acid desaturase, type 1|Fatty acid/sphingolipid desaturase|K Homology domain, type 1|Calponin homology domain
ENSSSCG00000013088	150.275	46.8345	1.682	0.0023043	0.046419	Up	-	Leucine-rich repeat|Leucine-rich repeat, typical subtype
ENSSSCG00000013119	228.21	81.8344	1.4796	0.0021572	0.044241	Up	-	Syntaxin, N-terminal domain|Target SNARE coiled-coil domain|t-SNARE
ENSSSCG00000013176	2956.95	1128.32	1.3899	0.0017905	0.0394	Up	-	Thioredoxin domain|Thioredoxin-like fold
ENSSSCG00000013298	2130.62	595.665	1.8387	5.5e-05	0.0032098	Up	-	Biotin/lipoyl attachment|2-oxoacid dehydrogenase acyltransferase, catalytic domain|E3 binding|Single hybrid motif
ENSSSCG00000013302	16441.3	4439.69	1.8888	2.93e-05	0.0019507	Up	-	Catalase, mono-functional, haem-containing|Catalase core domain|Catalase immune-responsive domain|Catalase-like domain
ENSSSCG00000013349	2825.97	807.477	1.8073	5.92e-05	0.0034114	Up	-	-
ENSSSCG00000013374	15.7107	1.10671	3.8274	0.0010806	0.028126	Up	-	Potassium channel|Potassium channel, voltage dependent, Kv3|Potassium channel, voltage dependent, Kv3.1|Potassium channel, voltage dependent, Kv|Potassium channel, voltage dependent, Kv9|Ion transport domain|Potassium channel tetramerisation-type BTB domain|Two pore domain potassium channel domain|BTB/POZ-like|BTB/POZ fold
ENSSSCG00000013401	36453.8	7920.84	2.2023	8.51e-07	0.00010332	Up	DKK3	Dickkopf, N-terminal cysteine-rich
ENSSSCG00000013491	335.322	11.6632	4.8455	2.57e-17	4.39e-14	Up	-	Zona occludens protein ZO-3|Zona occludens protein|PDZ domain|SH3 domain|Guanylate kinase-like|Variant SH3 domain|Guanylate kinase/L-type calcium channel beta subunit|P-loop containing nucleoside triphosphate hydrolase
ENSSSCG00000013514	309.411	95.6165	1.6942	0.0014937	0.034926	Up	-	Leucine-rich repeat|Leucine-rich repeat, typical subtype|Cysteine-rich flanking region, C-terminal
ENSSSCG00000013526	2098.76	534.398	1.9735	0.000179	0.0076185	Up	-	Peptidase S16, Lon C-terminal|Peptidase S16, lon N-terminal|ATPase, AAA-type, core|ATPase, dynein-related, AAA domain|DNA helicase, Holliday junction RuvB type, N-terminal|PrkA AAA domain|AAA+ ATPase domain|Lon protease, bacterial/eukaryotic-type|Ribosomal protein S5 domain 2-type fold|P-loop containing nucleoside triphosphate hydrolase|PUA-like domain
ENSSSCG00000013542	1434.51	321.104	2.1594	6.48e-05	0.0036139	Up	-	ATP-dependent Clp protease proteolytic subunit|Clp protease proteolytic subunit /Translocation-enhancing protein TepA|ClpP/crotonase-like domain
ENSSSCG00000013570	1638.65	436.365	1.9089	2.39e-05	0.0016317	Up	-	Polycystin cation channel, PKD1/PKD2|Glycoside hydrolase, superfamily
ENSSSCG00000013599	17092.8	2517.35	2.7634	0.002447	0.048254	Up	ANGPTL4;	Fibrinogen, alpha/beta/gamma chain, C-terminal globular domain
ENSSSCG00000013601	1452.42	509.426	1.5115	0.00079034	0.022354	Up	-	Zinc finger, RING-type|Zinc finger, C3HC4 RING-type|Zinc finger, RING-CH-type
ENSSSCG00000013622	4983.49	841.008	2.567	2.69e-08	5.07e-06	Up	-	-
ENSSSCG00000013623	1697.97	630.746	1.4287	0.0013716	0.032974	Up	-	Small GTPase superfamily|Small GTP-binding protein domain|Mitochondrial Rho-like|Small GTPase superfamily, ARF/SAR type|Gtr1/RagA G protein|Small GTPase superfamily, Ras type|Small GTPase superfamily, Rab type|Small GTPase superfamily, Rho type|Ran GTPase|P-loop containing nucleoside triphosphate hydrolase
ENSSSCG00000013643	683.603	255.333	1.4208	0.0018805	0.040523	Up	-	Ankyrin repeat|Ankyrin repeat-containing domain
ENSSSCG00000013645	810.519	177.57	2.1905	0.00034139	0.012206	Up	-	Peptidase C54
ENSSSCG00000013656	2371.94	883.509	1.4247	0.0014155	0.033725	Up	-	Ribosomal protein L4/L1e|Ribosomal protein L4/L1e, bacterial-type|Ribosomal protein L4 domain
ENSSSCG00000013729	488.389	125.379	1.9617	0.00025245	0.0098994	Up	-	Acyl-CoA dehydrogenase/oxidase, N-terminal|Acyl-CoA dehydrogenase/oxidase C-terminal|Acyl-CoA oxidase/dehydrogenase, central domain|Acyl-CoA dehydrogenase, C-terminal domain|Acyl-CoA dehydrogenase/oxidase, N-terminal and middle domain
ENSSSCG00000013780	5863.81	1192.18	2.2982	5.19e-07	6.82e-05	Up	-	3-oxo-5-alpha-steroid 4-dehydrogenase, C-terminal
ENSSSCG00000013858	321.213	93.3736	1.7824	0.00036865	0.012817	Up	-	Calreticulin/calnexin|Concanavalin A-like lectin/glucanases superfamily|Calreticulin/calnexin, P domain|Calreticulin
ENSSSCG00000013877	471.835	152.34	1.631	0.00051509	0.016362	Up	-	-
ENSSSCG00000013896	337.925	97.5075	1.7931	0.00017977	0.0076377	Up	-	Mpv17/PMP22
ENSSSCG00000013897	761.805	154.507	2.3018	1.03e-05	0.00082806	Up	RAB3A;	Small GTPase superfamily|Mitochondrial Rho-like|Small GTPase superfamily, ARF/SAR type|Signal recognition particle receptor, beta subunit|Gtr1/RagA G protein|Small GTP-binding protein domain|Small GTPase superfamily, Ras type|Small GTPase superfamily, Rab type|Small GTPase superfamily, Rho type|Ran GTPase|P-loop containing nucleoside triphosphate hydrolase
ENSSSCG00000014016	19103.2	6627.52	1.5273	0.00054259	0.016966	Up	-	Ubiquitin-associated/translation elongation factor EF1B, N-terminal, eukaryote|Zinc finger, ZZ-type|Phox/Bem1p|UBA-like
ENSSSCG00000014063	2556.69	743.963	1.781	5.91e-05	0.0034114	Up	SFXN1;	Tricarboxylate/iron carrier
ENSSSCG00000014080	27829.2	2989.86	3.2185	2.28e-08	4.4e-06	Up	-	Hydroxymethylglutaryl-CoA reductase, class I/II|Sterol-sensing domain|Patched|Hydroxymethylglutaryl-CoA reductase, metazoan|Hydroxymethylglutaryl-CoA reductase, eukaryotic/arcaheal type|Hydroxymethylglutaryl-CoA reductase, class I/II, substrate-binding domain|Hydroxymethylglutaryl-CoA reductase, class I/II, NAD/NADP-binding domain
ENSSSCG00000014139	1233.93	360.886	1.7737	8.4e-05	0.0043971	Up	-	Sulfatase|Alkaline-phosphatase-like, core domain
ENSSSCG00000014196	31.7761	3.16148	3.3293	0.00027068	0.010376	Up	-	-
ENSSSCG00000014202	1721.19	124.287	3.7917	0.00014408	0.0065271	Up	-	START domain
ENSSSCG00000014219	4645.87	628.29	2.8864	4.03e-06	0.00038849	Up	CDO1	Cysteine dioxygenase type I|Cysteamine dioxygenase|RmlC-like cupin domain
ENSSSCG00000014275	139.937	28.8135	2.28	2.03e-05	0.0014212	Up	SLC22A4	Major facilitator superfamily domain|General substrate transporter|Major facilitator superfamily|Organic cation transport protein|Major facilitator superfamily domain, general substrate transporter
ENSSSCG00000014293	895.319	116.508	2.942	1.51e-09	4.31e-07	Up	-	-
ENSSSCG00000014335	1003.85	302.12	1.7323	0.00075337	0.021594	Up	-	TB2/DP1/HVA22-related protein
ENSSSCG00000014338	18838.7	5853.96	1.6862	0.00017231	0.0074266	Up	HSPA9	Heat shock protein 70 family|Cell shape determining protein MreB/Mrl|Carbohydrate kinase, FGGY, C-terminal|Chaperone DnaK|Heat shock protein 70kD, peptide-binding domain|Heat shock protein 70kD, C-terminal domain
ENSSSCG00000014342	973.678	278.256	1.807	7.9e-05	0.0042169	Up	-	-
ENSSSCG00000014361	2019.76	525.211	1.9432	1.46e-05	0.0011085	Up	-	-
ENSSSCG00000014570	1240.32	242.05	2.3573	2.88e-07	4.08e-05	Up	-	Aspartic peptidase, DDI1-type|Aspartic peptidase domain
ENSSSCG00000014860	629.228	101.349	2.6342	0.0012844	0.031609	Up	-	MAP6/FAM154
ENSSSCG00000014861	247.916	14.8669	4.0597	0.00092418	0.024979	Up	-	Diacylglycerol acyltransferase
ENSSSCG00000014924	28674.5	5232.63	2.4542	6.75e-08	1.15e-05	Up	-	Peptidase C1A, papain C-terminal|Cathepsin C exclusion
ENSSSCG00000015106	16033.7	5747.23	1.4802	0.000884	0.024139	Up	-	Heat shock protein 70 family|Cell shape determining protein MreB/Mrl|Heat shock protein 70kD, C-terminal domain
ENSSSCG00000015126	51.6746	5.78675	3.1586	6.84e-06	0.00060335	Up	-	Zinc finger, B-box
ENSSSCG00000015136	822.596	311.131	1.4027	0.0018125	0.039672	Up	UBASH3B	SH3 domain|Ubiquitin-associated/translation elongation factor EF1B, N-terminal, eukaryote|Histidine phosphatase superfamily, clade-1|Histidine phosphatase superfamily|UBA-like|RNA ligase/cyclic nucleotide phosphodiesterase
ENSSSCG00000015197	158.872	34.4192	2.2066	2.46e-05	0.0016662	Up	-	Dimerization-anchoring domain of cAMP-dependent protein kinase, regulatory subunit|IQ motif, EF-hand binding site|P-loop containing nucleoside triphosphate hydrolase|Sperm surface protein Sp17
ENSSSCG00000015244	20075.7	6791.18	1.5637	0.00042776	0.014449	Up	APLP2	Amyloidogenic glycoprotein|Proteinase inhibitor I2, Kunitz metazoa|Amyloidogenic glycoprotein, extracellular|Amyloidogenic glycoprotein, heparin-binding|Beta-amyloid precursor protein C-terminal|Amyloidogenic glycoprotein, E2 domain|Amyloidogenic glycoprotein, copper-binding
ENSSSCG00000015253	175.354	14.9588	3.5512	0.0010078	0.026695	Up	-	Immunoglobulin-like domain|Immunoglobulin I-set|Immunoglobulin|Immunoglobulin subtype|Immunoglobulin subtype 2
ENSSSCG00000015268	42705.3	3257	3.7128	0.00042772	0.014449	Up	FMO1	Flavin monooxygenase FMO|Flavin monooxygenase (FMO) 1|Flavin monooxygenase (FMO) 2|Flavin monooxygenase (FMO) 3|Flavin monooxygenase-like|Pyridine nucleotide-disulphide oxidoreductase, FAD/NAD(P)-binding domain|Dimethylaniline monooxygenase, N-oxide-forming
ENSSSCG00000015299	2548.74	79.3377	5.0056	3.8e-15	3.79e-12	Up	STEAP4	Ferric reductase transmembrane component-like domain|Pyrroline-5-carboxylate reductase, catalytic, N-terminal
ENSSSCG00000015311	20744.1	1993.4	3.3794	2.02e-12	1.31e-09	Up	CYP51	Cytochrome P450, E-class, group IV|Cytochrome P450, E-class, group I|Cytochrome P450|Cytochrome P450, B-class
ENSSSCG00000015335	679.972	171.064	1.9909	2.28e-05	0.0015667	Up	-	WD40-repeat-containing domain|Cytoplasmic dynein 1 intermediate chain 1/2|WD40 repeat
ENSSSCG00000015362	5308.26	811.639	2.7093	6.56e-09	1.57e-06	Up	-	Tetraspanin, EC2 domain
ENSSSCG00000015390	50249.5	6770	2.8919	0.0004267	0.014449	Up	PGP1A	ABC transporter-like|ABC transporter type 1, transmembrane domain|ABC transporter, transmembrane domain|ABC transporter, ATPase, putative|AAA+ ATPase domain|P-loop containing nucleoside triphosphate hydrolase
ENSSSCG00000015664	961.005	280.291	1.7776	0.00012105	0.0058141	Up	-	Sushi/SCR/CCP
ENSSSCG00000015709	8804.63	1610.67	2.4506	1.13e-07	1.8e-05	Up	SLC35F5	Drug/metabolite transporter
ENSSSCG00000015710	22803.4	7124.42	1.6784	0.00016465	0.0071573	Up	ARP3	Actin-related protein
ENSSSCG00000015770	1495.82	512.455	1.5454	0.00072259	0.02085	Up	-	PDGF/VEGF domain|CXCXC repeat|Cystine-knot cytokine
ENSSSCG00000015789	755.295	211.576	1.8359	7.4e-05	0.0040036	Up	-	Phox homologous domain|Phox-associated domain|Regulator of G protein signalling superfamily|Sorting nexin, C-terminal|Regulator of G protein signalling domain|PX-associated, sorting nexin 13
ENSSSCG00000015850	9945.76	1297.34	2.9385	6.14e-07	7.85e-05	Up	-	Mitogen-activated protein (MAP) kinase phosphatase|Rhodanese-like domain|Protein-tyrosine/Dual specificity phosphatase|Dual specificity phosphatase, subgroup, catalytic domain|Dual specificity phosphatase, catalytic domain|Protein-tyrosine phosphatase, receptor/non-receptor type|Protein-tyrosine phosphatase, catalytic|Protein-tyrosine phosphatase-like
ENSSSCG00000015902	967.976	282.569	1.7764	0.00051492	0.016362	Up	-	Cordon-bleu, ubiquitin-like domain
ENSSSCG00000015965	1300.12	318.195	2.0307	0.00031478	0.011579	Up	-	Auxin efflux carrier|DEP domain
ENSSSCG00000016040	20.13	0	Inf	0.0020154	0.042287	Up	-	Ferroporti-1|Major facilitator superfamily domain, general substrate transporter
ENSSSCG00000016049	597.872	148.625	2.0082	2.14e-05	0.0014893	Up	-	ClpP/crotonase-like domain
ENSSSCG00000016052	1089.7	312.717	1.801	7.09e-05	0.003881	Up	MFSD6;	Major facilitator superfamily|Major facilitator superfamily domain, general substrate transporter
ENSSSCG00000016076	1514.82	428.224	1.8227	0.0025619	0.049428	Up	-	Streptomyces cyclase/dehydrase
ENSSSCG00000016077	28870.7	6757.16	2.0951	3.94e-06	0.00038153	Up	-	Chaperonin Cpn60|Chaperone tailless complex polypeptide 1 (TCP-1)|Chaperonin Cpn60/TCP-1|GroEL-like apical domain
ENSSSCG00000016156	3900.48	1004.59	1.9571	1.58e-05	0.0011756	Up	ACADL;	Acyl-CoA dehydrogenase/oxidase C-terminal|Acyl-CoA dehydrogenase/oxidase, N-terminal|Acyl-CoA oxidase/dehydrogenase, central domain|Acyl-CoA dehydrogenase, C-terminal domain|Acyl-CoA dehydrogenase/oxidase, N-terminal and middle domain
ENSSSCG00000016192	29.8648	3.69489	3.0148	0.00022714	0.0091971	Up	PLCD4;	Phosphoinositide phospholipase C family|EF-hand domain|C2 domain|Pleckstrin homology domain|Phospholipase C, phosphatidylinositol-specific , X domain|Phospholipase C, phosphatidylinositol-specific, Y domain|Phospholipase C, phosphoinositol-specific, EF-hand-like|PLC-like phosphodiesterase, TIM beta/alpha-barrel domain
ENSSSCG00000016258	862.253	60.7394	3.8274	2.28e-08	4.4e-06	Up	-	Epidermal growth factor-like domain|EGF-like domain, extracellular|EGF-like calcium-binding domain
ENSSSCG00000016267	37938.5	9643.28	1.9761	1.02e-05	0.00082806	Up	ITM2C;	BRICHOS domain
ENSSSCG00000016270	1223.33	265.505	2.204	3.58e-05	0.0022839	Up	-	-
ENSSSCG00000016285	34.6809	4.90925	2.8206	0.00019786	0.0082174	Up	-	Peptidase M13, C-terminal domain|Peptidase M13, N-terminal domain
ENSSSCG00000016349	4365.4	1686.38	1.3722	0.0019437	0.041217	Up	-	Deoxynucleoside kinase|P-loop containing nucleoside triphosphate hydrolase|NADH:ubiquinone oxidoreductase, 42kDa subunit
ENSSSCG00000016420	32453	1404.9	4.5298	0.001786	0.039374	Up	-	Insulin-induced protein family
ENSSSCG00000016491	346.265	62.1558	2.4779	0.0019887	0.041911	Up	-	Protein of unknown function DUF2347
ENSSSCG00000016492	1679.82	570.003	1.5593	0.0014587	0.034479	Up	-	Diacylglycerol kinase, catalytic domain
ENSSSCG00000016620	1976.69	397.786	2.313	9.05e-07	0.00010821	Up	-	Tetraspanin|Tetraspanin/Peripherin|Tetraspanin, EC2 domain
ENSSSCG00000016695	2830.08	687.565	2.0413	7.49e-06	0.00064929	Up	-	6-phosphogluconate dehydrogenase, NADP-binding|3-hydroxyisobutyrate dehydrogenase|6-phosphogluconate dehydrogenase, C-terminal-like
ENSSSCG00000016709	317.455	82.1427	1.9503	3.53e-05	0.0022734	Up	-	Phox homologous domain
ENSSSCG00000016729	1026.89	162.382	2.6608	7.53e-06	0.00065007	Up	-	Thyroglobulin type-1|Insulin-like growth factor binding protein 3|Insulin-like growth factor-binding protein family 1-6, chordata|Insulin-like growth factor binding protein, N-terminal
ENSSSCG00000016743	16449.1	5385.65	1.6108	0.00028717	0.0108	Up	OGDH	Transketolase-like, pyrimidine-binding domain|Dehydrogenase, E1 component|2-oxoglutarate dehydrogenase E1 component|Thiamin diphosphate-binding fold
ENSSSCG00000016745	2963.66	654.114	2.1798	6.06e-05	0.0034496	Up	-	Helicase, superfamily 1/2, ATP-binding domain|Helicase, C-terminal|RNA helicase, DEAD-box type, Q motif|DEAD/DEAH box helicase domain|P-loop containing nucleoside triphosphate hydrolase
ENSSSCG00000016822	1901.2	485.106	1.9705	0.00053073	0.01666	Up	-	CoA-transferase family III|CoA-transferase family III domain
ENSSSCG00000016823	831.097	265.536	1.6461	0.00025807	0.010021	Up	C1QTNF3	Complement C1q protein|Collagen triple helix repeat|Tumour necrosis factor-like domain
ENSSSCG00000016872	74128.6	4621.25	4.0037	1.17e-12	8.24e-10	Up	-	Hydroxymethylglutaryl-coenzyme A synthase C-terminal domain|Hydroxymethylglutaryl-coenzyme A synthase, N-terminal|Hydroxymethylglutaryl-CoA synthase, eukaryotic|Thiolase-like
ENSSSCG00000016917	141.799	7.86883	4.1716	2.58e-07	3.72e-05	Up	-	Ankyrin repeat|Ankyrin repeat-containing domain
ENSSSCG00000016971	597.542	184.848	1.6927	0.00031386	0.011568	Up	-	Carboxyl transferase|Acetyl-coenzyme A carboxyltransferase, N-terminal|Acetyl-coenzyme A carboxyltransferase, C-terminal|ClpP/crotonase-like domain
ENSSSCG00000016974	18439.9	6975.31	1.4025	0.0017525	0.038742	Up	-	Neuraxin/MAP1B repeat
ENSSSCG00000016990	5661.4	1619.47	1.8056	4.5e-05	0.0027425	Up	ATP6V0E1	ATPase, V0 complex, subunit e1/e2
ENSSSCG00000017014	1237.5	353.597	1.8073	0.0006167	0.01872	Up	-	Type II pantothenate kinase
ENSSSCG00000017024	13861.7	4644.76	1.5774	0.00042276	0.014385	Up	CCNG1;	Cyclin-like|Cyclin, N-terminal
ENSSSCG00000017068	694.206	66.003	3.3948	0.00012194	0.0058269	Up	-	Fatty acid hydroxylase
ENSSSCG00000017092	829844	63398	3.7103	2.35e-07	3.43e-05	Up	-//-
ENSSSCG00000017103	1324.98	380.928	1.7984	6.01e-05	0.0034387	Up	-	3-oxo-5-alpha-steroid 4-dehydrogenase, C-terminal|Protein of unknown function DUF1295|3-oxo-5-alpha-steroid 4-dehydrogenase
ENSSSCG00000017164	24787	7916.49	1.6467	0.00017223	0.0074266	Up	TIMP-2	Netrin domain|Proteinase inhibitor I35, tissue inhibitor of metalloproteinase|Tissue inhibitor of metalloproteinases-like, OB-fold
ENSSSCG00000017198	9876.4	3151.12	1.6481	0.0002315	0.0093255	Up	ACOX1	Acyl-CoA oxidase, C-terminal|Acyl-CoA oxidase/dehydrogenase, central domain|Acyl-CoA dehydrogenase/oxidase C-terminal|Acyl-CoA dehydrogenase/oxidase, N-terminal and middle domain|Acyl-CoA oxidase
ENSSSCG00000017200	1326.15	245.563	2.4331	4.14e-05	0.0025609	Up	-	C2 domain|Mammalian uncoordinated homology 13, subgroup, domain 2
ENSSSCG00000017279	2347.6	714.65	1.7159	0.00013324	0.0061409	Up	-	Protein kinase domain|KEN domain|Serine-threonine/tyrosine-protein kinase catalytic domain|Pyrrolo-quinoline quinone beta-propeller repeat|Serine/threonine/dual specificity protein kinase, catalytic domain|Tyrosine-protein kinase, catalytic domain|PUG domain|Protein kinase-like domain|Quinoprotein amine dehydrogenase, beta chain-like
ENSSSCG00000017316	569.007	178.229	1.6747	0.00034681	0.012327	Up	-	ATPase, AAA-type, core|CDC48, N-terminal subdomain|CDC48, domain 2|AAA+ ATPase domain|P-loop containing nucleoside triphosphate hydrolase|CDC48 domain 2-like|Aspartate decarboxylase-like domain
ENSSSCG00000017415	878.064	208.526	2.0741	6.32e-06	0.00056674	Up	-	Tetratricopeptide repeat|Tetratricopeptide repeat-containing domain
ENSSSCG00000017421	26953.7	922.92	4.8681	1.76e-21	2.1e-17	Up	-	ATP-grasp fold, succinyl-CoA synthetase-type|Succinyl-CoA synthetase-like
ENSSSCG00000017466	53.9904	14.2729	1.9194	0.0018379	0.039966	Up	CCR7	G protein-coupled receptor, rhodopsin-like|CC chemokine receptor 7|Chemokine receptor family|CXC chemokine receptor 4|GPCR, rhodopsin-like, 7TM|7TM GPCR, olfactory receptor/chemoreceptor Srsx|CC chemokine receptor like 1
ENSSSCG00000017498	1703.78	137.207	3.6343	0.0024911	0.048643	Up	-	Protein phosphatase inhibitor, 1DARPP-32
ENSSSCG00000017523	795.65	202.231	1.9761	1.88e-05	0.0013693	Up	-	Pyridoxine 5'-phosphate oxidase, dimerisation, C-terminal|Pyridoxamine 5'-phosphate oxidase-like, FMN-binding domain|Pyridoxamine 5'-phosphate oxidase|FMN-binding split barrel
ENSSSCG00000017527	130.484	29.6495	2.1378	5.29e-05	0.0030987	Up	-	Pleckstrin homology domain|SH3 domain|Variant SH3 domain
ENSSSCG00000017551	1145.45	272.453	2.0718	3.59e-05	0.0022839	Up	-	-
ENSSSCG00000017690	1396.19	544.981	1.3572	0.0024668	0.048446	Up	-	Glucose/ribitol dehydrogenase|Short-chain dehydrogenase/reductase SDR|2,3-dihydro-2,3-dihydroxybenzoate dehydrogenase|Polyketide synthase, KR|NAD-dependent epimerase/dehydratase, N-terminal domain
ENSSSCG00000017694	2484.95	951.777	1.3845	0.0022291	0.045224	Up	-	ATP-grasp fold|Biotin carboxylation domain|Acetyl-coenzyme A carboxyltransferase, N-terminal|Acetyl-coenzyme A carboxyltransferase, C-terminal|Biotin/lipoyl attachment|Acetyl-CoA carboxylase, central domain|Carboxyl transferase|Carbamoyl-phosphate synthetase large subunit-like, ATP-binding domain|Biotin carboxylase, C-terminal|Carbamoyl-phosphate synthase, large subunit, N-terminal|D-alanine--D-a…
ENSSSCG00000017759	2415.83	338.13	2.8369	2.47e-06	0.00026447	Up	ALDOC	Fructose-bisphosphate aldolase, class-I
ENSSSCG00000017814	64.1692	15.5648	2.0436	0.0006397	0.019227	Up	-	-
ENSSSCG00000017816	458.572	173.226	1.4045	0.0022921	0.046242	Up	-	Rab interacting lysosomal protein|JNK/Rab-associated protein-1, N-terminal
ENSSSCG00000017868	513.674	109.101	2.2352	2.92e-06	0.00029801	Up	-	P2X purinoreceptor|P2X5 purinoceptor
ENSSSCG00000017892	1081.43	248.995	2.1188	5.25e-06	0.00048477	Up	-	DDHD|LNS2, Lipin/Ned1/Smp2|HAD-like domain
ENSSSCG00000017929	5003.47	1741.29	1.5228	0.00087376	0.02393	Up	-	-
ENSSSCG00000018048	144.468	19.6907	2.8752	0.00066441	0.019735	Up	SLC5A10	Sodium/solute symporter|Sodium/solute symporter, subgroup
ENSSSCG00000018049	1545.9	467.507	1.7254	0.00090643	0.024583	Up	-	Ribose-phosphate diphosphokinase|Phosphoribosyltransferase-like
ENSSSCG00000018075	1.06271e+06	183270	2.5357	6.86e-07	8.59e-05	Up	CO1	Cytochrome c oxidase, subunit I domain|Cytochrome c oxidase subunit I
ENSSSCG00000018082	444827	99075.6	2.1666	1.34e-05	0.0010476	Up	COX3	Cytochrome c oxidase subunit III domain
ENSSSCG00000018084	45595.4	12440	1.8739	8.66e-05	0.0045045	Up	ND3	NADH:ubiquinone/plastoquinone oxidoreductase, chain 3
ENSSSCG00000018086	10481.8	2277.38	2.2024	0.00018176	0.007695	Up	-	NADH-ubiquinone oxidoreductase chain 4L/K
ENSSSCG00000018094	187523	46638.8	2.0075	9.15e-05	0.00469	Up	CYTB	Cytochrome b/b6, N-terminal|Cytochrome b/b6, C-terminal|Di-haem cytochrome, transmembrane
ENSSSCG00000018852	71.3837	1.59942	5.48	6.11e-12	3.48e-09	Up	-//-
ENSSSCG00000020657	18115.6	5452.64	1.7322	0.00011865	0.0057387	Up	-	Immunoglobulin-like domain|Immunoglobulin subtype|Immunoglobulin subtype 2|CD80-like, immunoglobulin C2-set
ENSSSCG00000020674	276.383	72.1693	1.9372	6.66e-05	0.0036968	Up	-	DEP domain
ENSSSCG00000020686	7515.89	2275.31	1.7239	0.00012014	0.0057824	Up	-	Succinate dehydrogenase, flavoprotein subunit|FAD binding domain|Fumarate reductase/succinate dehydrogenase flavoprotein-like, C-terminal|Succinate dehydrogenase/fumarate reductase flavoprotein, catalytic domain
ENSSSCG00000020719	129.857	19.3517	2.7464	6.77e-07	8.53e-05	Up	-	Protein kinase domain|Protein kinase-like domain
ENSSSCG00000020738	17732.9	1276.33	3.7964	6.53e-15	6.25e-12	Up	EBP	Emopamil-binding protein
ENSSSCG00000020813	826.283	269.454	1.6166	0.00048302	0.015719	Up	-	-
ENSSSCG00000020871	1143.19	436.444	1.3892	0.0016359	0.037021	Up	-	Sulfatase|Alkaline-phosphatase-like, core domain
ENSSSCG00000020872	106.4	19.3076	2.4623	2.21e-05	0.001536	Up	-	-
ENSSSCG00000020963	2310.65	710.888	1.7006	0.00015195	0.0067684	Up	-	Ependymin
ENSSSCG00000021154	284.613	78.2025	1.8637	0.00014778	0.0066444	Up	-	Acetyl-coenzyme A carboxyltransferase, C-terminal|Carboxyl transferase|ClpP/crotonase-like domain
ENSSSCG00000021181	6740.52	765.279	3.1388	4.28e-11	1.77e-08	Up	-	Ergosterol biosynthesis ERG4/ERG24
ENSSSCG00000021208	81114.9	29232.1	1.4724	0.0010243	0.027035	Up	-	Selenoprotein P, N-terminal
ENSSSCG00000021220	1184.1	349.904	1.7588	0.0011125	0.0288	Up	-	ATP:guanido phosphotransferase, catalytic domain
ENSSSCG00000021227	77.5402	0.533139	7.1843	8.29e-05	0.0043599	Up	-	Homogentisate 1,2-dioxygenase|RmlC-like cupin domain
ENSSSCG00000021304	2349.3	370.586	2.6644	1.14e-08	2.42e-06	Up	-	Abscisic acid G-protein coupled receptor-like domain
ENSSSCG00000021328	4211.47	686.234	2.6176	1.3e-08	2.7e-06	Up	-	ProSAAS
ENSSSCG00000021339	44.7469	8.15909	2.4553	0.0022136	0.044987	Up	-	-
ENSSSCG00000021355	9709.67	3372.84	1.5255	0.00062631	0.018964	Up	SOD1	Superoxide dismutase, copper/zinc binding domain
ENSSSCG00000021397	765.876	209.088	1.873	4.9e-05	0.0029138	Up	-	CD34/Podocalyxin
ENSSSCG00000021399	722.561	89.0456	3.0205	6.26e-10	2e-07	Up	-	Histone H2A|Histone core|Transcription factor CBF/NF-Y/archaeal histone|Histone-fold
ENSSSCG00000021406	35530.7	2374.24	3.9035	1e-15	1.14e-12	Up	-	Cytochrome P450, mitochondrial|Cytochrome P450
ENSSSCG00000021408	11669	3318.25	1.8142	4.83e-05	0.0028932	Up	TKT	Transketolase-like, pyrimidine-binding domain|Transketolase, N-terminal|Transketolase, C-terminal|Dehydrogenase, E1 component|Thiamin diphosphate-binding fold|Transketolase, C-terminal/Pyruvate-ferredoxin oxidoreductase, domain II
ENSSSCG00000021411	9144.19	630.856	3.8575	1.66e-08	3.39e-06	Up	-	Histone H2B|Histone core|Transcription factor CBF/NF-Y/archaeal histone|Histone-fold
ENSSSCG00000021418	11127.1	1411.93	2.9783	2.33e-10	8.56e-08	Up	-	Squalene cyclase|Prenyltransferase/squalene oxidase|Terpenoid cyclases/protein prenyltransferase alpha-alpha toroid
ENSSSCG00000021464	2804.47	825.231	1.7649	8.27e-05	0.0043577	Up	-	Membrane bound O-acyl transferase, MBOAT
ENSSSCG00000021576	1961.72	301.2	2.7033	1.27e-06	0.00014469	Up	-	Immunoglobulin-like domain|Immunoglobulin V-set domain
ENSSSCG00000021578	2321.74	58.1581	5.3191	2.85e-06	0.00029293	Up	-	Thiolase, C-terminal|Thiolase-like
ENSSSCG00000021588	214.082	70.6261	1.5999	0.0012011	0.030052	Up	-	Protein kinase domain|Serine/threonine/dual specificity protein kinase, catalytic domain|Protein kinase-like domain
ENSSSCG00000021624	288.936	71.2576	2.0196	4.19e-05	0.0025846	Up	-	-
ENSSSCG00000021672	8462.8	3169.34	1.417	0.0013409	0.032464	Up	-	WW-domain-binding protein|GRAM domain
ENSSSCG00000021739	10264.9	1558.31	2.7197	5.12e-09	1.25e-06	Up	-	Glucose/ribitol dehydrogenase|Short-chain dehydrogenase/reductase SDR
ENSSSCG00000021774	3289.15	676.942	2.2806	0.00028914	0.010841	Up	B3GALNT1;	Glycosyl transferase, family 31|Fringe-like
ENSSSCG00000021786	57.3189	3.75902	3.9306	9.74e-08	1.57e-05	Up	-	Carboxylesterase, type B|Alpha/Beta hydrolase fold
ENSSSCG00000021861	7269.79	2763.1	1.3956	0.0016312	0.036949	Up	-	GPI transamidase component PIG-T
ENSSSCG00000021953	1166.99	430.679	1.4381	0.001546	0.035731	Up	UQCC	Ubiquinol-cytochrome c chaperone/UPF0174
ENSSSCG00000021965	313.256	92.716	1.7565	0.0011312	0.029046	Up	ENV	TLV/ENV coat polyprotein|F-MuLV receptor-binding
ENSSSCG00000021977	2706.59	908.279	1.5753	0.0019569	0.041423	Up	-	Glycerol-3-phosphate dehydrogenase, NAD-dependent, C-terminal|Glycerol-3-phosphate dehydrogenase, NAD-dependent, N-terminal|Glycerol-3-phosphate dehydrogenase, NAD-dependent|Glycerol-3-phosphate dehydrogenase, NAD-dependent, eukaryotic|6-phosphogluconate dehydrogenase, C-terminal-like
ENSSSCG00000022005	526.123	112.628	2.2238	3.72e-06	0.00036797	Up	-	Tricarboxylate/iron carrier
ENSSSCG00000022058	5440.94	2070.88	1.3936	0.0015134	0.035214	Up	-	Epidermal growth factor-like domain
ENSSSCG00000022099	4551.59	789.156	2.528	0.00010215	0.00508	Up	-	-
ENSSSCG00000022111	7551.62	729.368	3.3721	4.89e-10	1.6e-07	Up	-	Cyclin-dependent kinase inhibitor
ENSSSCG00000022294	617.379	192.494	1.6813	0.0003077	0.011358	Up	-	AAA+ ATPase domain|ATPase, AAA-type, core|CDC48, N-terminal subdomain|CDC48, domain 2|P-loop containing nucleoside triphosphate hydrolase|CDC48 domain 2-like|Aspartate decarboxylase-like domain
ENSSSCG00000022303	837.609	316.181	1.4055	0.0020834	0.043372	Up	-	Graves disease carrier protein|Mitochondrial carrier protein|Mitochondrial substrate/solute carrier|Mitochondrial carrier domain|-
ENSSSCG00000022379	1422.17	109.609	3.6977	8.07e-14	6.23e-11	Up	-	Transketolase, C-terminal/Pyruvate-ferredoxin oxidoreductase, domain II
ENSSSCG00000022390	98.8218	22.7478	2.1191	0.00015136	0.0067549	Up	-	Senescence marker protein-30 (SMP-30)|Regucalcin|SMP-30/Gluconolactonase/LRE-like region
ENSSSCG00000022430	2593.27	793.306	1.7088	0.0025186	0.048901	Up	-	Cation efflux protein
ENSSSCG00000022492	517.463	135.151	1.9369	3.94e-05	0.0024628	Up	-	AMP deaminase|Adenosine/AMP deaminase domain
ENSSSCG00000022518	4564.13	921.139	2.3089	6.04e-05	0.0034492	Up	-//-
ENSSSCG00000022647	1757.34	641.172	1.4546	0.001121	0.028956	Up	-	Mitochondrial inner membrane translocase complex, subunit Tim17|Mitochondrial inner membrane translocase subunit Tim17/Tim22/Tim23/peroxisomal protein PMP24
ENSSSCG00000022732	3081.95	1037.57	1.5706	0.00043883	0.01462	Up	-	Sulfatase|Alkaline-phosphatase-like, core domain
ENSSSCG00000022742	16547	2883.44	2.5207	3.59e-08	6.6e-06	Up	PRDX6;	Alkyl hydroperoxide reductase subunit C/ Thiol specific antioxidant|Peroxiredoxin, C-terminal|Redoxin|Thioredoxin-like fold
ENSSSCG00000022758	944.364	323.218	1.5468	0.00074649	0.021462	Up	-	Glucose/ribitol dehydrogenase|2,3-dihydro-2,3-dihydroxybenzoate dehydrogenase|Short-chain dehydrogenase/reductase SDR|Polyketide synthase, KR
ENSSSCG00000022867	2396.33	853.101	1.49	0.00086433	0.023819	Up	-	GrpE nucleotide exchange factor|GrpE nucleotide exchange factor, head
ENSSSCG00000022902	199.91	51.8364	1.9473	0.0001189	0.0057387	Up	-	C2 domain
ENSSSCG00000022930	1388.52	374.562	1.8903	3.46e-05	0.0022446	Up	-	Protein of unknown function DUF727|GSKIP domain
ENSSSCG00000022945	3695.17	715.445	2.3687	6.11e-06	0.00055352	Up	-	Peptidase C12, ubiquitin carboxyl-terminal hydrolase
ENSSSCG00000022966	14.8798	0.307004	5.599	0.00011625	0.0056583	Up	GKN3;	BRICHOS domain
ENSSSCG00000022998	3190.34	1037.42	1.6207	0.00067707	0.019994	Up	PKIG;	cAMP-dependent protein kinase inhibitor
ENSSSCG00000023014	595.682	210.547	1.5004	0.001408	0.033612	Up	-	Immunoglobulin-like domain|Immunoglobulin subtype|Immunoglobulin V-set domain|-
ENSSSCG00000023044	21934.1	1555.1	3.8181	2.03e-14	1.74e-11	Up	-	Acyl carrier protein-like|Polyketide synthase/Fatty acid synthase, KR|Polyketide synthase, phosphopantetheine-binding domain|Thioesterase|Polyketide synthase, KR|Short-chain dehydrogenase/reductase SDR|Alpha/Beta hydrolase fold
ENSSSCG00000023048	90.0476	5.84083	3.9464	0.00027829	0.010549	Up	-//-
ENSSSCG00000023049	51.2417	13.1734	1.9597	0.0021227	0.04385	Up	-	Protein kinase domain|Serine-threonine/tyrosine-protein kinase catalytic domain|Protein kinase-like domain
ENSSSCG00000023063	270.971	73.2002	1.8882	0.00012179	0.0058269	Up	-	Mitogen-activated protein (MAP) kinase phosphatase|Rhodanese-like domain
ENSSSCG00000023141	127.71	23.3309	2.4526	8.7e-06	0.00072517	Up	-	-
ENSSSCG00000023149	171.147	3.65419	5.5495	1.95e-17	3.88e-14	Up	-	Histone H2A|Histone core|Transcription factor CBF/NF-Y/archaeal histone|Histone-fold
ENSSSCG00000023155	2789.49	688.964	2.0175	8.69e-06	0.00072517	Up	-	TRAM/LAG1/CLN8 homology domain
ENSSSCG00000023157	3512.57	339.432	3.3713	8.42e-09	1.92e-06	Up	-	Beta-lactamase-like
ENSSSCG00000023186	2241.74	245.069	3.1934	2.17e-11	9.8e-09	Up	-	Alpha carbonic anhydrase
ENSSSCG00000023192	129.332	34.8841	1.8904	0.00033819	0.012144	Up	-	-
ENSSSCG00000023247	6657.18	2091.18	1.6706	0.00017808	0.0076	Up	OPTN;	NF-kappa-B essential modulator NEMO, N-terminal
ENSSSCG00000023264	23265.6	2998.16	2.9561	2.55e-10	9.11e-08	Up	-	Isopropylmalate dehydrogenase-like domain|Isocitrate dehydrogenase NADP-dependent
ENSSSCG00000023298	6384.89	721.451	3.1457	2.36e-11	1.05e-08	Up	-	ParB/Sulfiredoxin|Sulfiredoxin
ENSSSCG00000023325	937.664	293.306	1.6767	0.00023546	0.0094499	Up	ACY1;	Peptidase M20|Peptidase M20, dimerisation domain|N-acyl-L-amino-acid amidohydrolase
ENSSSCG00000023361	1428.26	551.006	1.3741	0.0023113	0.046459	Up	-	-
ENSSSCG00000023369	714.646	165.248	2.1126	5.08e-05	0.0029847	Up	-	Peptide methionine sulphoxide reductase MrsB|Mss4-like
ENSSSCG00000023435	6403.95	2187.54	1.5496	0.00049508	0.015917	Up	DBI	Acyl-CoA-binding protein, ACBP
ENSSSCG00000023456	451.321	133.338	1.7591	0.002529	0.048988	Up	-	Ubiquitin-related domain
ENSSSCG00000023480	17.2522	1.54586	3.4803	0.001585	0.036247	Up	KCNA2	Potassium channel|Potassium channel, voltage dependent, Kv1.2|Potassium channel, voltage dependent, Kv|Potassium channel, voltage dependent, Kv1|Two pore domain potassium channel|Potassium channel, voltage dependent, Kv1.1|BTB/POZ-like|Ion transport domain|Potassium channel tetramerisation-type BTB domain|Two pore domain potassium channel domain|BTB/POZ fold
ENSSSCG00000023513	5610.11	1338.49	2.0674	4.81e-06	0.00045079	Up	-	Phytanoyl-CoA dioxygenase
ENSSSCG00000023578	2168.75	445.894	2.2821	6.35e-07	8.03e-05	Up	ANG1	Pancreatic ribonuclease|Ribonuclease A-domain
ENSSSCG00000023585	889.729	242.942	1.8728	0.00086022	0.02376	Up	-	Serine incorporator/TMS membrane protein
ENSSSCG00000023642	467.752	99.7052	2.23	2.79e-06	0.00028811	Up	-	Transport protein XK
ENSSSCG00000023710	516.406	121.804	2.0839	1.27e-05	0.0010048	Up	-	TB2/DP1/HVA22-related protein
ENSSSCG00000023715	4069.43	1444.98	1.4938	0.0015988	0.036423	Up	-	Sulfatase|Type I phosphodiesterase/nucleotide pyrophosphatase/phosphate transferase|N-acetylglucosamine-6-sulfatase|Alkaline-phosphatase-like, core domain
ENSSSCG00000023807	9196.2	2202.68	2.0618	5.93e-06	0.00054113	Up	-	Aconitase/3-isopropylmalate dehydratase large subunit, alpha/beta/alpha|Aconitate/iron regulatory protein 2|Aconitase A/isopropylmalate dehydratase small subunit, swivel|Aconitase/3-isopropylmalate dehydratase, swivel
ENSSSCG00000023808	79.235	17.2972	2.1956	0.00016404	0.0071473	Up	-	Protein kinase-like domain
ENSSSCG00000023837	2190.09	611.782	1.8399	4.53e-05	0.0027512	Up	-	Whey acidic protein-type 4-disulphide core
ENSSSCG00000023866	1137.28	248.878	2.1921	6.13e-05	0.0034721	Up	-	AMP-dependent synthetase/ligase
ENSSSCG00000023898	661.84	9.46543	6.1277	1.83e-07	2.77e-05	Up	-	Glycine cleavage system P-protein, N-terminal|Pyridoxal phosphate-dependent transferase
ENSSSCG00000024015	8277.88	2376.55	1.8004	6.89e-05	0.0037885	Up	FADS1	Cytochrome b5-like heme/steroid binding domain|Fatty acid desaturase, type 1|Fatty acid/sphingolipid desaturase
ENSSSCG00000024055	2026.58	537.628	1.9144	0.00055715	0.017353	Up	-	Beta-propeller repeat TECPR|Regulator of chromosome condensation 1/beta-lactamase-inhibitor protein II
ENSSSCG00000024089	759.898	176.457	2.1065	8.58e-06	0.00072006	Up	-	-
ENSSSCG00000024107	6695.79	1246.71	2.4251	1.19e-07	1.88e-05	Up	-	Ribosomal protein L14
ENSSSCG00000024109	246.086	57.9155	2.0871	2.47e-05	0.0016662	Up	-	Glucose/ribitol dehydrogenase|Short-chain dehydrogenase/reductase SDR|Protein of unknown function DUF1776, fungi
ENSSSCG00000024189	1665.91	482.138	1.7888	6.77e-05	0.00374	Up	-	-
ENSSSCG00000024244	374.22	97.9281	1.9341	9.67e-05	0.0048968	Up	-	ATPase, dynein-related, AAA domain|P-loop containing nucleoside triphosphate hydrolase
ENSSSCG00000024293	404.415	135.43	1.5783	0.00091822	0.024846	Up	-	-
ENSSSCG00000024296	896.14	290.672	1.6243	0.00042424	0.014414	Up	-	Small GTPase superfamily|Small GTP-binding protein domain|Mitochondrial Rho-like|Small GTPase superfamily, ARF/SAR type|Small GTPase superfamily, Rab type|Small GTPase superfamily, Ras type|P-loop containing nucleoside triphosphate hydrolase
ENSSSCG00000024300	6838.97	1242.23	2.4608	0.0012222	0.03042	Up	-	-
ENSSSCG00000024347	22.9376	0.840143	4.7709	0.0001301	0.0060664	Up	-	Cysteine-rich secretory protein|CAP domain|Cysteine-rich secretory protein, allergen V5/Tpx-1-related
ENSSSCG00000024431	58.2299	10.9634	2.4091	0.00015787	0.0069542	Up	ATG9B	Autophagy-related protein 9
ENSSSCG00000024533	54.2502	13.9742	1.9569	0.0019434	0.041217	Up	-	WD40-repeat-containing domain
ENSSSCG00000024550	3088.8	1132.55	1.4475	0.0011349	0.029065	Up	UQCR10	Cytochrome b-c1 complex subunit 9
ENSSSCG00000024564	5760.4	2162.99	1.4131	0.001877	0.040523	Up	-	Mitochondrial inner membrane protein Mitofilin
ENSSSCG00000024587	4499.1	1100.84	2.031	7.56e-06	0.00065022	Up	-	Crotonase superfamily|ClpP/crotonase-like domain
ENSSSCG00000024644	88.7706	21.2885	2.06	0.00022401	0.0091181	Up	-	CIDE-N domain
ENSSSCG00000024719	1208.65	462.294	1.3865	0.0020548	0.043002	Up	-	Peptidase M1, leukotriene A4 hydrolase, aminopeptidase C-terminal|Armadillo-type fold
ENSSSCG00000024736	714.778	249.518	1.5184	0.00084297	0.023501	Up	-	Histidine phosphatase superfamily, clade-2|Histidine phosphatase superfamily
ENSSSCG00000024752	3322.12	631.313	2.3957	1.81e-07	2.76e-05	Up	-	Delta-1-pyrroline-5-carboxylate dehydrogenase|Aldehyde dehydrogenase domain|Aldehyde/histidinol dehydrogenase
ENSSSCG00000024773	105.381	31.6804	1.734	0.001379	0.033086	Up	-	-
ENSSSCG00000024812	1419.94	530.899	1.4193	0.0019077	0.040873	Up	-	-
ENSSSCG00000024816	1784.86	308.63	2.5319	5.96e-07	7.74e-05	Up	CEBPB	Basic-leucine zipper domain|CCAAT/enhancer-binding
ENSSSCG00000024892	563.675	152.275	1.8882	6.11e-05	0.0034721	Up	-	Calcyon neuron-specific vesicular protein
ENSSSCG00000024895	1010.58	359.801	1.4899	0.00099519	0.026421	Up	-	GAT|VHS|VHS subgroup|ENTH/VHS
ENSSSCG00000024897	1653.27	489.501	1.7559	0.000119	0.0057387	Up	-	Kelch repeat type 1|Kelch repeat type 2
ENSSSCG00000024898	88.3721	4.3599	4.3412	0.00014248	0.0064808	Up	-	-
ENSSSCG00000025054	91.8946	24.9298	1.8821	0.00064754	0.019386	Up	-	-
ENSSSCG00000025067	482.796	145.734	1.7281	0.00024608	0.0097293	Up	-	Peptidase M13, C-terminal domain|Peptidase M13, N-terminal domain|Methyltransferase type 11|S-adenosyl-L-methionine-dependent methyltransferase-like
ENSSSCG00000025094	97.3022	26.6784	1.8668	0.00083495	0.023359	Up	-	Tumour necrosis factor receptor 10|TNFR/NGFR cysteine-rich region
ENSSSCG00000025108	7275.41	1699.55	2.0979	3.72e-06	0.00036797	Up	-	Glucose-6-phosphate dehydrogenase, C-terminal|Glucose-6-phosphate dehydrogenase, NAD-binding|Glucose-6-phosphate dehydrogenase
ENSSSCG00000025258	322.889	41.7744	2.9503	6.11e-06	0.00055352	Up	-	Netrin domain|Kazal domain|Tissue inhibitor of metalloproteinases-like, OB-fold
ENSSSCG00000025268	174.107	44.3922	1.9716	0.00010212	0.00508	Up	CKM	ATP:guanido phosphotransferase, catalytic domain|ATP:guanido phosphotransferase, N-terminal
ENSSSCG00000025273	148775	9351.7	3.9918	2.42e-16	3.04e-13	Up	CYP11A1	Cytochrome P450, E-class, group I|Cytochrome P450, E-class, group IV|Cytochrome P450|Cytochrome P450, B-class
ENSSSCG00000025460	858.948	273.41	1.6515	0.00025731	0.010021	Up	-	B30.2/SPRY domain|SOCS protein, C-terminal|SPRY domain|Concanavalin A-like lectin/glucanases superfamily
ENSSSCG00000025486	14350.5	3209.93	2.1605	1.89e-06	0.00020843	Up	MDH2	Lactate/malate dehydrogenase, C-terminal|Lactate/malate dehydrogenase, N-terminal|Malate dehydrogenase, type 1|Lactate dehydrogenase/glycoside hydrolase, family 4, C-terminal|L-lactate/malate dehydrogenase
ENSSSCG00000025525	3044.19	1131.18	1.4282	0.0011983	0.030014	Up	-	ThiJ/PfpI|Class I glutamine amidotransferase-like
ENSSSCG00000025541	354.634	61.2387	2.5338	3.74e-06	0.00036851	Up	-	GNS1/SUR4 membrane protein
ENSSSCG00000025565	4038.28	1509.84	1.4193	0.0015034	0.035015	Up	-	Carbohydrate-binding-like fold|Collagen-binding surface protein Cna, B-type domain
ENSSSCG00000025567	1583.52	573.437	1.4654	0.0011679	0.029438	Up	-	Fascin domain|Actin cross-linking
ENSSSCG00000025588	1733.78	192.315	3.1724	3.08e-05	0.0020297	Up	-	-
ENSSSCG00000025598	3742.01	892.398	2.0681	6.99e-06	0.0006124	Up	-	-
ENSSSCG00000025645	4695.61	1315.75	1.8354	4.84e-05	0.0028932	Up	-	RasGAP protein, C-terminal
ENSSSCG00000025721	1559.36	35.563	5.4544	0.0013063	0.032016	Up	-	Peptidase S1|SEA domain|Low-density lipoprotein (LDL) receptor class A repeat|CUB domain|Peptidase S1A, chymotrypsin-type|Trypsin-like cysteine/serine peptidase domain
ENSSSCG00000025783	925.578	38.5303	4.5863	2.26e-18	6.77e-15	Up	-	Nucleoside phosphatase GDA1/CD39
ENSSSCG00000025810	325.911	113.433	1.5226	0.0021468	0.044218	Up	-	Potassium channel, voltage-dependent, beta subunit, KCNAB|Potassium channel, voltage-dependent, beta subunit, KCNAB-related|Potassium channel, voltage-dependent, beta subunit, KCNAB1|NADP-dependent oxidoreductase domain
ENSSSCG00000025838	31.8196	5.45578	2.5441	0.00092569	0.024991	Up	-	Mu homology domain|Clathrin adaptor, mu subunit, C-terminal
ENSSSCG00000025870	289.037	57.9711	2.3179	2.46e-06	0.00026447	Up	-	Immunoglobulin-like domain|Immunoglobulin I-set|Immunoglobulin V-set domain|Immunoglobulin|Immunoglobulin subtype|Immunoglobulin subtype 2
ENSSSCG00000025942	3011.48	783.205	1.943	1.98e-05	0.0014116	Up	-	ATP-grasp fold|Biotin carboxylation domain|Biotin/lipoyl attachment|Biotin carboxylase, C-terminal|Carbamoyl-phosphate synthetase large subunit-like, ATP-binding domain|Carbamoyl-phosphate synthase, large subunit, N-terminal|D-alanine--D-alanine ligase, C-terminal|ATP-grasp fold, ATP-dependent carboxylate-amine ligase-type|ATP-grasp fold, RimK-type|ATP-grasp fold, DUF201-type|Pre-ATP-grasp domain…
ENSSSCG00000026018	2304.57	614.92	1.906	2.71e-05	0.0018162	Up	-	Major facilitator superfamily|Major facilitator superfamily domain|Major facilitator superfamily domain, general substrate transporter
ENSSSCG00000026025	2691.81	818.208	1.718	0.00012926	0.0060554	Up	-	Pyruvate carboxyltransferase
ENSSSCG00000026044	20503.6	2515.49	3.027	0.00019622	0.0082055	Up	-	Squalene/phytoene synthase|Farnesyl-diphosphate farnesyltransferase|Terpenoid synthase
ENSSSCG00000026109	350027	29747.1	3.5566	1.76e-08	3.57e-06	Up	STAR	Steroidogenic acute regulatory protein, animal|START domain
ENSSSCG00000026153	7657.62	1399.99	2.4515	0.00042523	0.014428	Up	-	Thiolase|Thiolase, N-terminal|Thiolase, C-terminal|Beta-ketoacyl synthase, N-terminal|Thiolase-like
ENSSSCG00000026196	2568.94	972.137	1.4019	0.0017067	0.038011	Up	-	-
ENSSSCG00000026353	560.781	165.7	1.7589	0.0025749	0.04959	Up	-	BTB/POZ-like|BTB/Kelch-associated|BTB/POZ|BTB/POZ fold
ENSSSCG00000026384	58.6914	4.75835	3.6246	4.06e-07	5.48e-05	Up	-	Transketolase, C-terminal|Transketolase, C-terminal/Pyruvate-ferredoxin oxidoreductase, domain II
ENSSSCG00000026466	5223.86	1342.64	1.96	0.00023856	0.0095423	Up	-	Xanthine/uracil/vitamin C permease
ENSSSCG00000026539	741.332	207.254	1.8387	5.95e-05	0.0034214	Up	-	Armadillo-type fold
ENSSSCG00000026624	517.374	152.326	1.764	0.00017379	0.0074632	Up	-	-
ENSSSCG00000026724	161.961	40.437	2.0019	0.00023149	0.0093255	Up	-	Serine-threonine/tyrosine-protein kinase catalytic domain|Protein kinase domain|Tyrosine-protein kinase, catalytic domain|Serine/threonine/dual specificity protein kinase, catalytic domain|Extracellular ligand-binding receptor|Periplasmic binding protein-like I|Protein kinase-like domain
ENSSSCG00000026816	54.3179	6.06723	3.1623	4.79e-06	0.00045079	Up	-	Protein-tyrosine phosphatase, receptor/non-receptor type|SH2 domain|Protein-tyrosine/Dual specificity phosphatase|Protein-tyrosine phosphatase, catalytic|Protein-tyrosine phosphatase-like
ENSSSCG00000026850	2151.94	797.69	1.4317	0.0016725	0.037601	Up	-	Complement C1q protein|EMI domain|Tumour necrosis factor-like domain|tRNA-binding arm
ENSSSCG00000026860	88.1381	10.7336	3.0376	7.13e-07	8.89e-05	Up	-	Arginine/Asparagine/Proline hydroxylase
ENSSSCG00000026914	3410.43	770.875	2.1454	2.64e-06	0.00027685	Up	PLA2G16	LRAT-like domain
ENSSSCG00000026930	242.634	39.3807	2.6232	1.38e-06	0.00015682	Up	-	Histone H2B|Histone core|Transcription factor CBF/NF-Y/archaeal histone|Histone-fold
ENSSSCG00000026962	1225.4	350.73	1.8048	7.44e-05	0.0040186	Up	-	Alpha 1,4-glycosyltransferase domain|Glycosyltransferase, DXD sugar-binding motif
ENSSSCG00000026985	53.4109	2.10859	4.6628	3.05e-09	7.93e-07	Up	-	Target SNARE coiled-coil domain|SNAP-25|t-SNARE
ENSSSCG00000027072	6020.63	1988.62	1.5981	0.00033613	0.012091	Up	ATPIF1;	ATPase inhibitor, IATP, mitochondria
ENSSSCG00000027085	6666.12	2362.85	1.4963	0.00075884	0.021686	Up	-	Rieske iron-sulphur protein, C-terminal|Ubiquinol-cytochrome c reductase, iron-sulphur subunit|Ubiquinol-cytochrome c reductase 8kDa, N-terminal|Ubiquinol cytochrome reductase, transmembrane domain|Rieske [2Fe-2S] iron-sulphur domain|Globular protein, non-globular alpha/beta subunit
ENSSSCG00000027114	4434.94	1260.2	1.8153	0.001907	0.040873	Up	-	Leucine-rich repeat|SCP2 sterol-binding domain|Leucine-rich repeat, typical subtype
ENSSSCG00000027130	3780.99	1053.98	1.8429	3.59e-05	0.0022839	Up	TNFRSF12A	Tumour necrosis factor receptor 12
ENSSSCG00000027146	8281.66	1023.4	3.0165	1.48e-10	5.63e-08	Up	-	Glycoside hydrolase, family 27|Glycoside hydrolase, clan GH-D|Glycoside hydrolase, superfamily
ENSSSCG00000027157	59.3243	11.8038	2.3294	0.00029626	0.011038	Up	-	Ferroporti-1|Major facilitator superfamily domain, general substrate transporter
ENSSSCG00000027175	2034.05	716.924	1.5045	0.00082194	0.023103	Up	HPRT1	Phosphoribosyltransferase domain|Hypoxanthine phosphoribosyl transferase|Phosphoribosyltransferase-like
ENSSSCG00000027205	1194.23	401.983	1.5709	0.00087435	0.02393	Up	-	Membrane bound O-acyl transferase, MBOAT
ENSSSCG00000027221	21.2116	2.96239	2.84	0.001663	0.037424	Up	-	Ferroporti-1|Major facilitator superfamily domain, general substrate transporter
ENSSSCG00000027231	770.385	248.12	1.6345	0.00036106	0.012627	Up	-	Biotin/lipoyl attachment|Single hybrid motif
ENSSSCG00000027266	204.641	3.37449	5.9223	5.14e-12	3e-09	Up	-	Patatin/Phospholipase A2-related|Acyl transferase/acyl hydrolase/lysophospholipase
ENSSSCG00000027282	3404.5	943.178	1.8518	4.39e-05	0.0026865	Up	-	Crotonase superfamily|ClpP/crotonase-like domain
ENSSSCG00000027287	3545.08	1042.41	1.7659	0.0013268	0.032287	Up	-	Kua-ubiquitin conjugating enzyme hybrid, localisation
ENSSSCG00000027363	1018.38	32.3091	4.9782	2.81e-15	3.05e-12	Up	-	NUDIX hydrolase domain|Isopentenyl-diphosphate delta-isomerase, type 1|NUDIX hydrolase domain-like
ENSSSCG00000027437	220.839	67.0281	1.7202	0.00047989	0.01566	Up	-	Potassium channel, voltage-dependent, EAG/ELK/ERG|Cyclic nucleotide-binding domain|Ion transport N-terminal|Ion transport domain|Cyclic nucleotide-binding-like
ENSSSCG00000027469	58.1708	6.30649	3.2054	0.00052246	0.016483	Up	-	Two pore domain potassium channel, TREK
ENSSSCG00000027472	1567.63	500.476	1.6472	0.00030318	0.011209	Up	-	EF-hand domain
ENSSSCG00000027525	38101.9	5009.38	2.9272	3.48e-06	0.00034948	Up	-	FAD linked oxidase, N-terminal|FAD-binding, type 2
ENSSSCG00000027562	21.5152	2.05477	3.3883	0.00038761	0.013398	Up	-	FERM, N-terminal|FERM domain|Ubiquitin-related domain
ENSSSCG00000027602	20265.1	1487.39	3.7681	5.41e-08	9.38e-06	Up	-	Phospholipase B-like
ENSSSCG00000027609	11.5577	0.25318	5.5125	0.00085927	0.02376	Up	GC	Vitamin D-binding protein|ALB/AFP/VDB|Serum albumin, N-terminal|Vitamin D binding protein, domain III|Serum albumin-like
ENSSSCG00000027634	785.832	205.514	1.935	0.0013614	0.032859	Up	-	Epidermal growth factor-like domain|EGF-like calcium-binding domain
ENSSSCG00000027644	79.7471	13.1361	2.6019	1.47e-05	0.0011153	Up	-	-
ENSSSCG00000027658	1115.04	337.665	1.7234	0.00017113	0.0074024	Up	-	Hexokinase|Hexokinase, N-terminal
ENSSSCG00000027659	5473.64	1893.75	1.5313	0.0004933	0.015892	Up	-	Alpha-L-fucosidase, metazoa-type|Glycoside hydrolase, family 29|Glycoside hydrolase, superfamily
ENSSSCG00000027711	2152.49	845.823	1.3476	0.0025138	0.048901	Up	-	SS18 family
ENSSSCG00000027778	6370.56	2332.74	1.4494	0.0011679	0.029438	Up	-	Glyoxalase I|Glyoxalase/fosfomycin resistance/dioxygenase domain|Glyoxalase/Bleomycin resistance protein/Dihydroxybiphenyl dioxygenase
ENSSSCG00000027784	213.514	25.9539	3.0403	8.26e-09	1.9e-06	Up	-	Occludin/RNA polymerase II elongation factor, ELL domain
ENSSSCG00000027792	485.481	173.933	1.4809	0.0016918	0.037795	Up	-	-
ENSSSCG00000027793	1325.41	439.913	1.5912	0.00046326	0.015263	Up	-	-
ENSSSCG00000027831	4094.6	1574.99	1.3784	0.0018575	0.040346	Up	-	H/ACA ribonucleoprotein complex, subunit Nop10
ENSSSCG00000027919	124.819	39.0902	1.675	0.0015293	0.035482	Up	-	Phenylalanyl-tRNA synthetase
ENSSSCG00000027986	3127.29	1204.06	1.377	0.0020702	0.043178	Up	-	ABC transporter-like|ABC transporter type 1, transmembrane domain|ABC transporter, transmembrane domain|AAA+ ATPase domain|P-loop containing nucleoside triphosphate hydrolase
ENSSSCG00000027992	333.765	65.0644	2.3589	1.49e-06	0.00016794	Up	-	Serine-threonine/tyrosine-protein kinase catalytic domain|Sema domain|Protein kinase domain|IPT domain|Plexin|Plexin-like fold|Serine/threonine/dual specificity protein kinase, catalytic domain|Tyrosine-protein kinase, catalytic domain|Protein kinase-like domain|Immunoglobulin E-set
ENSSSCG00000028080	715.188	235.028	1.6055	0.00057434	0.017773	Up	-	GNS1/SUR4 membrane protein
ENSSSCG00000028092	5528.08	1356.37	2.027	9.98e-06	0.00080954	Up	-	G-protein, gamma subunit|G-protein gamma-like domain
ENSSSCG00000028156	2660.93	1051.63	1.3393	0.0024016	0.047725	Up	-	Prolyl 4-hydroxylase, alpha subunit
ENSSSCG00000028219	95.0609	10.774	3.1413	2.04e-07	3.07e-05	Up	-	Peptidase M28
ENSSSCG00000028227	8456.11	2917.93	1.535	0.00050787	0.016198	Up	-	Dolichyl-diphosphooligosaccharide--protein glycosyltransferase subunit Swp1
ENSSSCG00000028289	831.792	287.677	1.5318	0.00083441	0.023359	Up	-	ATPase, AAA-type, core|P-loop containing nucleoside triphosphate hydrolase
ENSSSCG00000028331	235.205	24.9628	3.2361	9.7e-07	0.00011435	Up	-	Interleukin-1 receptor type II|Interleukin-1 receptor type I/II|Immunoglobulin-like domain|Immunoglobulin subtype|Immunoglobulin subtype 2|Immunoglobulin
ENSSSCG00000028398	118.958	37.897	1.6503	0.002196	0.044666	Up	-	Crotonase superfamily|ClpP/crotonase-like domain
ENSSSCG00000028431	10094.2	1955.01	2.3683	0.00024754	0.0097639	Up	-	Glucose/ribitol dehydrogenase|Short-chain dehydrogenase/reductase SDR|2,3-dihydro-2,3-dihydroxybenzoate dehydrogenase|Polyketide synthase, KR|Polyketide synthase/Fatty acid synthase, KR|HotDog domain
ENSSSCG00000028450	48.8346	4.58657	3.4124	0.0014563	0.034457	Up	-	Major facilitator superfamily domain|Major facilitator superfamily|Major facilitator superfamily domain, general substrate transporter
ENSSSCG00000028460	4877.57	644.613	2.9197	0.0008136	0.022923	Up	-	EDG-8 sphingosine 1-phosphate receptor|Sphingosine 1-phosphate receptor|G protein-coupled receptor, rhodopsin-like|GPCR, rhodopsin-like, 7TM
ENSSSCG00000028491	2584.38	839.556	1.6221	0.00031761	0.011617	Up	-	Signal recognition particle, SRP9/SRP14 subunit|Signal recognition particle, SRP9 subunit
ENSSSCG00000028512	8860.4	1172.83	2.9174	1.14e-08	2.42e-06	Up	-	Low-density lipoprotein (LDL) receptor class A repeat|Epidermal growth factor-like domain|LDLR class B repeat|EGF-like calcium-binding domain|Insulin-like growth factor binding protein, N-terminal
ENSSSCG00000028517	5328.46	1056.47	2.3345	4.15e-07	5.58e-05	Up	-	Fatty acid hydroxylase
ENSSSCG00000028558	4883.14	1628.8	1.584	0.0012445	0.03088	Up	-	Phosphatidic acid phosphatase type 2/haloperoxidase
ENSSSCG00000028699	369.741	125.602	1.5577	0.00097823	0.02608	Up	-	DNA glycosylase/AP lyase, catalytic domain|DNA glycosylase/AP lyase, H2TH DNA-binding|Ribosomal protein S13-like, H2TH
ENSSSCG00000028728	8047.29	2795.57	1.5254	0.00052145	0.016483	Up	-	Dolichyl-diphosphooligosaccharide--protein glycosyltransferase subunit Swp1
ENSSSCG00000028740	4660.84	1827.58	1.3507	0.0024408	0.048211	Up	-	NLI interacting factor|Dullard phosphatase domain, eukaryotic|HAD-like domain
ENSSSCG00000028788	626.992	196.171	1.6763	0.00035852	0.012574	Up	-	Protein of unknown function DUF2365
ENSSSCG00000028794	713.535	203.73	1.8083	8.84e-05	0.004565	Up	-	Dehydrogenase, E1 component|Transketolase, N-terminal|Thiamin diphosphate-binding fold
ENSSSCG00000028833	2817.35	308.134	3.1927	2.33e-07	3.42e-05	Up	LDLRB	-
ENSSSCG00000028943	1459.98	326.284	2.1618	3.19e-06	0.00032313	Up	ECH1	Crotonase superfamily|ClpP/crotonase-like domain
ENSSSCG00000028960	3299.13	475.883	2.7934	2.91e-09	7.65e-07	Up	-	Squalene cyclase|Prenyltransferase/squalene oxidase|Terpenoid cyclases/protein prenyltransferase alpha-alpha toroid
ENSSSCG00000028961	568.721	129.18	2.1383	0.00031513	0.011579	Up	-	Glycosyl transferase, family 29|Sialyltransferase
ENSSSCG00000028970	66.0701	12.8832	2.3585	0.00012737	0.006009	Up	-	-
ENSSSCG00000028979	1040.62	297.644	1.8058	8.03e-05	0.0042749	Up	-	-
ENSSSCG00000029002	355.352	120.905	1.5554	0.0010142	0.026836	Up	-	Beta-lactamase-like
ENSSSCG00000029041	368.202	112.591	1.7094	0.00033885	0.012144	Up	-	Crotonase superfamily|ClpP/crotonase-like domain
ENSSSCG00000029066	21062.1	684.967	4.9425	1.3e-11	6.22e-09	Up	-	NUDIX hydrolase domain|Isopentenyl-diphosphate delta-isomerase, type 1|NUDIX hydrolase domain-like
ENSSSCG00000029144	307.084	40.975	2.9058	1.11e-08	2.41e-06	Up	-	ParB/Sulfiredoxin|Sulfiredoxin
ENSSSCG00000029304	858.946	222.123	1.9512	1.76e-05	0.0012949	Up	-	Ferric reductase transmembrane component-like domain|Pyrroline-5-carboxylate reductase, catalytic, N-terminal
ENSSSCG00000029385	887.982	322.796	1.4599	0.0013252	0.03228	Up	-	Lipoyl synthase|Radical SAM|Elongator protein 3/MiaB/NifB
ENSSSCG00000029462	132.37	41.1126	1.6869	0.0011363	0.029067	Up	-	FERM adjacent (FA)
ENSSSCG00000029468	77.8963	9.48243	3.0382	1.1e-06	0.00012713	Up	P2X3R	P2X3 purinoceptor|P2X purinoreceptor|P2X2 purinoceptor
ENSSSCG00000029572	55.6354	4.72073	3.5589	5.99e-07	7.74e-05	Up	-	GOLD
ENSSSCG00000029589	768.158	187.731	2.0327	1.52e-05	0.0011464	Up	-	6-phosphogluconate dehydrogenase, NADP-binding|D-isomer specific 2-hydroxyacid dehydrogenase, NAD-binding domain|Pyrroline-5-carboxylate reductase, catalytic, N-terminal
ENSSSCG00000029772	1680.59	225.482	2.8979	5.52e-05	0.0032153	Up	SOCS3	SOCS protein, C-terminal|SH2 domain
ENSSSCG00000029829	256.097	26.0254	3.2987	1.81e-09	5.04e-07	Up	-	-
ENSSSCG00000029888	139.516	11.762	3.5682	8.04e-06	0.0006843	Up	-	-
ENSSSCG00000029899	3893.99	1250.48	1.6388	0.00025113	0.0098637	Up	-	ERG2/sigma1 receptor-like
ENSSSCG00000029944	13436.4	1392.03	3.2709	9.02e-12	4.79e-09	Up	FASN	Acyl transferase|Beta-ketoacyl synthase, N-terminal|Beta-ketoacyl synthase, C-terminal|Thiolase, N-terminal|Polyketide synthase, beta-ketoacyl synthase domain|Polyketide synthase, acyl transferase domain|Polyketide synthase, dehydratase domain|Thiolase-like|Acyl transferase/acyl hydrolase/lysophospholipase|S-adenosyl-L-methionine-dependent methyltransferase-like|Malonyl-CoA ACP transacylase, ACP-…
ENSSSCG00000029969	109.128	27.1191	2.0086	0.00029421	0.01099	Up	-	Diacylglycerol kinase, accessory domain
ENSSSCG00000030026	523.728	51.2913	3.352	1.57e-10	5.88e-08	Up	-	PKD domain|VPS10|-
ENSSSCG00000030033	213.615	28.6614	2.8978	3e-07	4.21e-05	Up	-	AMP-dependent synthetase/ligase
ENSSSCG00000030092	124.672	17.8651	2.8029	0.00023697	0.0094948	Up	-	FERM, C-terminal PH-like domain|FERM, N-terminal|FERM central domain|FERM adjacent (FA)|Band 4.1 family|Ezrin/radixin/moesin like|FERM domain|Band 4.1 domain|Ubiquitin-related domain
ENSSSCG00000030167	11422.5	2234.04	2.3542	0.00050393	0.016094	Up	-	Mitochondrial substrate/solute carrier|Mitochondrial carrier protein|Mitochondrial carrier domain
ENSSSCG00000030262	550.322	88.3371	2.6392	5.09e-07	6.72e-05	Up	-	PLC-like phosphodiesterase, TIM beta/alpha-barrel domain
ENSSSCG00000030278	1540.47	344.116	2.1624	7.31e-05	0.0039714	Up	-	-
ENSSSCG00000030303	740.489	26.847	4.7856	4.37e-07	5.81e-05	Up	-	Cholinesterase|Carboxylesterase, type B|Acetylcholinesterase, tetramerisation domain|Alpha/beta hydrolase fold-3|Alpha/Beta hydrolase fold
ENSSSCG00000030318	5118.33	1439.67	1.8299	5.03e-05	0.0029623	Up	SDHC	Succinate dehydrogenase/Fumarate reductase, transmembrane subunit|Succinate dehydrogenase, cytochrome b556 subunit|Succinate dehydrogenase, cytochrome b560 subunit
ENSSSCG00000030345	470.464	101.282	2.2157	2.15e-06	0.00023639	Up	-	Inositol polyphosphate-related phosphatase|Endonuclease/exonuclease/phosphatase
ENSSSCG00000030373	4668.63	1810.43	1.3667	0.001954	0.0414	Up	-	DREV methyltransferase|Methyltransferase type 12|Methyltransferase type 11|S-adenosyl-L-methionine-dependent methyltransferase-like
ENSSSCG00000030498	243.295	14.3721	4.0814	0.00085529	0.023706	Up	-	Growth-arrest-specific protein 2 domain|Calponin homology domain
ENSSSCG00000030544	618.703	117.335	2.3986	7.36e-07	9.12e-05	Up	-	Protein of unknown function DUF3754
ENSSSCG00000030626	547.807	15.9936	5.0981	6.34e-05	0.0035592	Up	-	Acyl carrier protein-like|Aldehyde dehydrogenase domain|Formyl transferase, N-terminal|Formyl transferase, C-terminal|Aldehyde/histidinol dehydrogenase|Formyl transferase, C-terminal-like
ENSSSCG00000030689	61.6385	13.4375	2.1976	0.00046846	0.015329	Up	-	EF-hand domain
ENSSSCG00000030732	30.5678	2.26752	3.7528	1.95e-05	0.0014066	Up	-	-|Cysteine-rich flanking region, C-terminal
ENSSSCG00000030900	5085.55	767.631	2.7279	2.13e-08	4.18e-06	Up	LDLR	Low-density lipoprotein (LDL) receptor class A repeat
ENSSSCG00000031023	11547.4	1951.21	2.5651	9.68e-05	0.0048968	Up	-	-
Novel00008	127.278	29.9962	2.0851	0.00012633	0.0060076	Up
Novel00055	8786.74	3355.11	1.389	0.0016631	0.037424	Up
Novel00092	190.743	62.8019	1.6027	0.00083403	0.023359	Up
Novel00100	41.5954	1.59968	4.7006	7.6954e-08	1.2872e-05	Up
Novel00104	53.3618	3.29336	4.0182	9.2235e-08	1.5028e-05	Up
Novel00110	12.6273	0.533139	4.5659	0.0016217	0.036833	Up
Novel00197	24.9932	0.307004	6.3471	3.6689e-07	5.0437e-05	Up
Novel00200	38.6088	2.93227	3.7188	0.00019788	0.0082174	Up
Novel00208	35.4079	5.62501	2.6541	0.00050289	0.016082	Up
Novel00211	490.292	97.189	2.3348	7.1116e-05	0.0038838	Up
Novel00224	41.6248	4.25481	3.2903	0.00054248	0.016966	Up
Novel00257	211.61	14.4045	3.8768	3.7104e-05	0.0023542	Up
Novel00258	66.1905	14.9351	2.1479	0.00040474	0.013898	Up
Novel00279	196.972	20.4224	3.2698	2.4904e-09	6.6934e-07	Up
Novel00341	27.5772	4.16028	2.7287	0.00097581	0.026051	Up
Novel00435	20.7075	2.76022	2.9073	0.001966	0.041528	Up
Novel00468	133.663	25.3059	2.4011	1.0598e-05	0.00085072	Up
Novel00474	5172.64	1896.89	1.4473	0.0011242	0.028975	Up
Novel00480	1964.4	616.999	1.6707	0.00023158	0.0093255	Up
Novel00481	101.358	6.30649	4.0065	3.634e-06	0.0003637	Up
Novel00520	31.7503	2.56086	3.6321	0.0011669	0.029438	Up
Novel00614	25.0629	4.12038	2.6047	0.0021179	0.043823	Up
Novel00615	80.4102	15.3093	2.393	5.0055e-05	0.0029563	Up
Novel00635	37.0263	5.86559	2.6582	0.000468	0.015329	Up
Novel00653	300.502	48.7315	2.6244	0.00044171	0.014688	Up
Novel00658	67.6657	14.9867	2.1747	0.0003598	0.012601	Up
Novel00666	44.5883	2.71979	4.0351	4.2233e-07	5.6436e-05	Up
Novel00683	13.8715	0	Inf	0.00011576	0.0056508	Up
Novel00706	15664	4337.6	1.8525	2.3358e-05	0.0016009	Up
Novel00712	951.17	206.459	2.2038	3.7227e-06	0.00036797	Up
Novel00722	361.381	32.5544	3.4726	0.00072178	0.02085	Up
Novel00734	3652.62	1220.76	1.5811	0.00049194	0.01588	Up
Novel00736	32.6616	3.37423	3.275	5.9925e-05	0.0034374	Up
Novel00741	305.831	26.5832	3.5241	3.5016e-11	1.4694e-08	Up
Novel00757	26.3462	1.10671	4.5732	6.5039e-06	0.0005805	Up
Novel00775	23.0747	1.85286	3.6385	0.00020267	0.0083582	Up
Novel00801	3283.14	472.611	2.7964	3.9429e-05	0.0024628	Up
Novel00806	7203.36	747.257	3.269	2.2788e-07	3.3647e-05	Up
Novel00869	331.392	30.5051	3.4414	3.7443e-09	9.6304e-07	Up
Novel00874	82.0689	15.876	2.37	7.1757e-05	0.0039098	Up
Novel00903	79.9562	2.02773	5.3013	0.00034588	0.012312	Up
Novel00925	22.4633	2.20004	3.352	0.00045519	0.015018	Up
Novel00932	990.227	69.4052	3.8346	0.00019887	0.0082302	Up
Novel00958	19.7271	1.18758	4.0541	0.00015053	0.0067327	Up
Novel00963	27.3724	0.799709	5.0971	8.2651e-06	0.00069859	Up
Novel01019	79.728	11.4388	2.8012	5.4016e-06	0.00049695	Up
Novel01091	1074.32	376.276	1.5136	0.0009411	0.02535	Up
Novel01097	31.4115	1.82582	4.1047	0.00013215	0.0061232	Up
Novel01121	958.596	369.817	1.3741	0.002563	0.049428	Up
Novel01157	32.6593	1.62673	4.3274	0.0012121	0.03022	Up
Novel01181	19.6717	0	Inf	1.1604e-06	0.00013345	Up
Novel01213	97.8139	31.5564	1.6321	0.0022901	0.046242	Up
Novel01249	346.635	88.5117	1.9695	0.00067009	0.019862	Up
Novel01264	375.303	85.7291	2.1302	1.3738e-05	0.00106	Up
Novel01276	96.478	31.1517	1.6309	0.001901	0.040819	Up
Novel01304	18.4031	1.10671	4.0556	0.00027562	0.010498	Up
Novel01349	377.372	118.161	1.6752	0.00042947	0.014454	Up
Novel01374	1186.26	81.091	3.8707	1.2203e-09	3.5598e-07	Up
Novel01375	84.5744	12.1724	2.7966	4.2405e-06	0.00040736	Up
Novel01440	198.275	63.422	1.6444	0.00086574	0.02383	Up
Novel01483	1627.28	536.812	1.6	0.00040208	0.013838	Up
Novel01489	12.7102	0.26657	5.5753	0.00040957	0.014021	Up
Novel01540	40.4548	2.91888	3.7928	2.7035e-06	0.0002824	Up
Novel01558	24.9198	4.34907	2.5185	0.0023754	0.047389	Up
Novel01575	450.432	26.1332	4.1074	0.0012646	0.031281	Up
Novel01576	2355.9	311.242	2.9202	0.00048846	0.015789	Up
Novel01579	758.398	18.1744	5.383	1.8072e-22	4.3229e-18	Up
Novel01640	843.637	220.1	1.9385	0.00071327	0.020706	Up
Novel01651	79.1887	20.5908	1.9433	0.00076785	0.021892	Up
Novel01664	194.505	52.567	1.8876	0.00044416	0.014715	Up
Novel01676	41.1753	6.82933	2.592	0.00024777	0.0097639	Up
Novel01677	1553.82	241.674	2.6847	1.258e-08	2.6396e-06	Up
Novel01681	16.4065	0.519749	4.9803	0.00014752	0.0066444	Up
Novel01727	480.779	53.7283	3.1616	1.5058e-05	0.0011399	Up
Novel01738	585.588	106.347	2.4611	3.3802e-07	4.6737e-05	Up
Novel01748	402.447	13.883	4.8574	5.8607e-07	7.6605e-05	Up
Novel01790	196.568	62.1857	1.6604	0.00075382	0.021594	Up
Novel01795	22.3334	1.87964	3.5707	0.00028082	0.010612	Up
Novel01806	4112.6	577.633	2.8318	1.4132e-09	4.0728e-07	Up
Novel01818	4111.64	1533.03	1.4233	0.0013432	0.032486	Up
Novel01833	57.5305	13.8666	2.0527	0.0011329	0.029046	Up
Novel01835	146.028	39.8663	1.873	0.00032719	0.011858	Up
Novel01858	18.9252	0.560184	5.0783	3.8965e-05	0.0024463	Up
Novel01863	31249.4	3654.68	3.096	0.0015639	0.035997	Up
Novel01899	493.328	99.4586	2.3104	8.9547e-06	0.00073861	Up
Novel01900	1022.15	366.435	1.48	0.00097909	0.02608	Up
Novel01903	46.9702	1.07993	5.4427	3.8497e-06	0.00037586	Up
Novel01905	2874.63	162.655	4.1435	1.5439e-06	0.00017288	Up
Novel02039	109.741	2.78726	5.2991	4.2e-08	7.6108e-06	Up
Novel02253	52.8821	5.60157	3.2389	0.00043091	0.014456	Up
Novel02286	85.3254	4.05545	4.395	0.0015552	0.035864	Up
Novel02315	18.8734	1.18758	3.9903	0.00022299	0.0091178	Up
Novel02317	176.515	4.59969	5.2621	0.00086912	0.023841	Up
Novel02327	158.738	8.07796	4.2965	1.4221e-11	6.67e-09	Up
Novel02328	162.955	16.0709	3.342	2.9998e-05	0.0019932	Up
Novel02355	137.863	21.1216	2.7064	9.7026e-07	0.00011435	Up
Novel02448	33.9903	5.66544	2.5849	0.00077551	0.022031	Up
Novel02489	22.0792	0.786319	4.8114	0.0013884	0.03321	Up
Novel02499	586.504	179.721	1.7064	0.00027458	0.010481	Up
Novel02518	55.7415	2.39913	4.5382	1.1263e-08	2.4229e-06	Up
Novel02546	5461.16	936.381	2.544	4.32e-08	7.72e-06	Up
Novel02570	96.3999	6.09146	3.9842	1.8517e-08	3.722e-06	Up
Novel02575	952.372	168.74	2.4967	1.5422e-07	2.411e-05	Up
Novel02634	11733.8	1484.96	2.9822	2.7832e-10	9.7905e-08	Up
Novel02648	7723.4	2970.11	1.3787	0.0015343	0.035529	Up
Novel02699	301.824	59.7983	2.3355	2.7601e-06	0.00028581	Up
Novel02727	120.498	36.1332	1.7376	0.0010472	0.027436	Up
Novel02752	57.4288	13.9729	2.0391	0.001133	0.029046	Up
Novel02765	101.318	27.5845	1.877	0.00072901	0.020995	Up
Novel02766	4184.62	289.604	3.8529	2.5835e-05	0.0017359	Up
Novel02830	40.6198	8.89467	2.1912	0.0016449	0.037102	Up
Novel02890	24.5796	0.519749	5.5635	0.0024496	0.048266	Up
Novel02931	144.626	27.8356	2.3773	1.1454e-05	0.00091022	Up
Novel02955	154.207	9.13164	4.0779	6.4339e-05	0.0036042	Up
Novel02984	167.552	35.8028	2.2265	0.0023457	0.046992	Up
Novel02989	5425.84	348.251	3.9616	7.7612e-06	0.00066303	Up
Novel03065	107.361	0	Inf	2.7271e-06	0.00028362	Up
Novel03068	447.043	118.797	1.9119	0.0014748	0.034688	Up
Novel03095	365.109	109.901	1.7321	0.00025887	0.010024	Up
Novel03170	77.0779	10.7872	2.837	0.00011308	0.0055428	Up
Novel03254	55.2206	13.0078	2.0858	0.00068104	0.020054	Up
Novel03276	439.472	141.925	1.6306	0.00051085	0.016271	Up
Novel03282	3148.86	1107.64	1.5073	0.00084123	0.02348	Up
Novel03294	1507.08	522.607	1.528	0.00063149	0.019072	Up
Novel03296	17878.2	1543.18	3.5342	0.00050053	0.016049	Up
Novel03297	749.646	100.628	2.8972	0.00026544	0.010208	Up
Novel03325	332.666	98.0471	1.7625	0.00018892	0.0079279	Up
ENSSSCG00000000002	87.7151	350.313	-1.9977	0.001148	0.029181	Down	-	-
ENSSSCG00000000197	20.7186	215.757	-3.3804	0.00090475	0.024565	Down	-	Complement C1q protein|Tumour necrosis factor-like domain
ENSSSCG00000000271	101.18	276.868	-1.4523	0.0025616	0.049428	Down	-	Protein kinase domain|Serine-threonine/tyrosine-protein kinase catalytic domain|Serine/threonine/dual specificity protein kinase, catalytic domain|Tyrosine-protein kinase, catalytic domain|Protein kinase-like domain
ENSSSCG00000000399	95.148	315.075	-1.7275	0.00029998	0.011131	Down	-	Timeless C-terminal|Timeless protein
ENSSSCG00000000443	0.81299	16.2397	-4.3201	0.00071881	0.020791	Down	-	Zinc finger, C2H2|Zinc finger, C2H2-like
ENSSSCG00000000455	115.008	619.006	-2.4282	0.0019114	0.040873	Down	-	Immunoglobulin-like domain|Immunoglobulin I-set|Leucine-rich repeat|Immunoglobulin|Leucine-rich repeat, typical subtype|Cysteine-rich flanking region, C-terminal|Immunoglobulin subtype|Immunoglobulin subtype 2
ENSSSCG00000000683	76.6962	323.289	-2.0756	0.0011721	0.029481	Down	-	-
ENSSSCG00000000730	38.9886	139.897	-1.8432	0.0023997	0.047725	Down	-	Ribosomal L11 methyltransferase, PrmA|Protein arginine N-methyltransferase|Methyltransferase type 11|tRNA transferase Trm5/Tyw2|S-adenosyl-L-methionine-dependent methyltransferase-like
ENSSSCG00000000739	85.5969	275.508	-1.6865	0.0013225	0.032248	Down	-	Transcription factor, fork head
ENSSSCG00000000807	82.341	342.605	-2.0569	2.2504e-05	0.0015558	Down	-	Amino acid transporter, transmembrane
ENSSSCG00000000857	142.489	502.936	-1.8195	9.1673e-05	0.00469	Down	IGF1	Insulin-like growth factor 1
ENSSSCG00000000884	82.2494	308.774	-1.9085	7.7903e-05	0.0041688	Down	-	G-protein beta WD-40 repeat|CARD domain|WD40 repeat|WD40-repeat-containing domain|NB-ARC|Apoptotic protease-activating factor 1|Death-like domain|P-loop containing nucleoside triphosphate hydrolase
ENSSSCG00000000887	155.112	491.129	-1.6628	0.00032225	0.011743	Down	-	LEM domain|LEM-like domain|LEM/LEM-like domain
ENSSSCG00000000907	388.232	2030.6	-2.3869	5.0055e-05	0.0029563	Down	-	Plexin, cytoplasmic RasGAP domain|IPT domain|Plexin-like fold|Rho GTPase activation protein|Immunoglobulin E-set|Sema domain
ENSSSCG00000000926	372.985	1000.91	-1.4241	0.0014365	0.034021	Down	-	-
ENSSSCG00000001227	683.235	2482.21	-1.8612	4.2751e-05	0.0026239	Down	-//-
ENSSSCG00000001421	172.478	485.539	-1.4932	0.0012128	0.03022	Down	ZBTB12	BTB/POZ|Zinc finger, C2H2|BTB/POZ-like|Zinc finger, C2H2-like|BTB/POZ fold
ENSSSCG00000001760	88.7874	430.633	-2.278	5.0873e-06	0.0004735	Down	-	AMP-dependent synthetase/ligase
ENSSSCG00000001842	15.2261	60.0097	-1.9786	0.0014706	0.034622	Down	-	-
ENSSSCG00000002389	403.5	1088.54	-1.4317	0.0015703	0.035997	Down	-	-
ENSSSCG00000002669	557.515	2625.2	-2.2353	3.7617e-06	0.00036877	Down	-	Cysteine-rich secretory protein, allergen V5/Tpx-1-related|CAP domain|LCCL domain
ENSSSCG00000002849	38.3377	157.572	-2.0392	0.00013323	0.0061409	Down	-	Pectin lyase fold/virulence factor
ENSSSCG00000003101	10.865	80.5353	-2.8899	0.00061608	0.01872	Down	-	Nuclear translocator|PAS domain|PAS fold-3|Hypoxia-inducible factor, alpha subunit|PAS fold|Myc-type, basic helix-loop-helix (bHLH) domain|PAC motif
ENSSSCG00000003123	1.21631	16.4562	-3.7581	0.0016753	0.037626	Down	-	Fibronectin, type II, collagen-binding|Kringle-like fold
ENSSSCG00000003238	30.2526	111.707	-1.8846	0.00054044	0.016943	Down	-	Immunoglobulin-like domain|-
ENSSSCG00000003479	494.648	2191.28	-2.1473	2.5055e-06	0.00026755	Down	-	Microfibril-associated glycoprotein
ENSSSCG00000003628	137.457	390.294	-1.5056	0.001608	0.036597	Down	-	-
ENSSSCG00000003686	402.203	1439.76	-1.8398	0.0019724	0.041604	Down	-	Rho GTPase-activating protein domain|Rho GTPase activation protein
ENSSSCG00000003697	79.8139	286.829	-1.8455	0.0012434	0.03088	Down	-	t-SNARE
ENSSSCG00000003713	330.64	860.864	-1.3805	0.002053	0.043001	Down	IMPACT	RWD domain|Impact, N-terminal|Ribosomal protein S5 domain 2-type fold|Ubiquitin-conjugating enzyme/RWD-like
ENSSSCG00000003737	1.62598	22.4689	-3.7886	0.00065522	0.019591	Down	-	-
ENSSSCG00000003773	27.2548	136.476	-2.3241	0.00062828	0.018999	Down	-	Adenylate kinase/UMP-CMP kinase|P-loop containing nucleoside triphosphate hydrolase
ENSSSCG00000003830	352.259	918.191	-1.3822	0.0021835	0.044505	Down	-	SWIRM domain|Myb-like domain|JAB1/MPN/MOV34 metalloenzyme domain|SANT/Myb domain|Homeodomain-like
ENSSSCG00000003905	61.2846	178.78	-1.5446	0.0021001	0.043568	Down	-	Helicase, superfamily 1/2, ATP-binding domain|Helicase, C-terminal|SNF2-related|Histone deacetylase complex, subunit 2/3|DEAD/DEAH box helicase domain|Rad54, N-terminal|Helicase/UvrB domain|P-loop containing nucleoside triphosphate hydrolase
ENSSSCG00000003931	124.007	412.126	-1.7327	0.00043523	0.01454	Down	-	Kinesin, motor domain|P-loop containing nucleoside triphosphate hydrolase
ENSSSCG00000003995	174.007	471.61	-1.4384	0.0018596	0.040346	Down	-	Zinc finger, C2H2|Krueppel-associated box|Zinc finger, C2H2-like
ENSSSCG00000004077	60.1957	180.955	-1.5879	0.0014867	0.034831	Down	-	F-box domain
ENSSSCG00000004164	19.366	67.7914	-1.8076	0.0024969	0.04866	Down	-	Mitochondrial fission regulator 1
ENSSSCG00000004218	19.7625	149.314	-2.9175	0.0024133	0.047816	Down	-	Thrombospondin, type 1 repeat|Furin-like repeat|Insulin-like growth factor binding protein, N-terminal
ENSSSCG00000004270	14.156	84.3413	-2.5748	2.0219e-05	0.0014212	Down	-	GPCR, family 2, brain-specific angiogenesis inhibitor|GPCR, family 2, secretin-like|GPS motif|Thrombospondin, type 1 repeat|GPCR, family 2, extracellular hormone receptor domain|GPCR, family 2-like|Domain of unknown function DUF3497
ENSSSCG00000004423	40.226	156.755	-1.9623	0.00016093	0.0070632	Down	-	Epsilon tubulin|Tubulin|Tubulin/FtsZ, GTPase domain|Tubulin/FtsZ, 2-layer sandwich domain|Tubulin/FtsZ, C-terminal
ENSSSCG00000004518	44.2746	140.951	-1.6706	0.0013453	0.032505	Down	-	Protein of unknown function DUF1395
ENSSSCG00000004554	127.002	520.642	-2.0354	0.0005251	0.016505	Down	-	-
ENSSSCG00000004571	47.9581	182.319	-1.9266	0.00015058	0.0067327	Down	-	Talin, central|I/LWEQ domain
ENSSSCG00000004588	69.1681	256.979	-1.8935	0.002488	0.048634	Down	-	Cyclin-like|Cyclin, N-terminal|Cyclin, C-terminal domain|Cyclin A/B/D/E/F
ENSSSCG00000004644	469.803	3667.28	-2.9646	0.0001563	0.0068978	Down	-	Aromatic-L-amino-acid decarboxylase|Pyridoxal phosphate-dependent decarboxylase|Pyridoxal phosphate-dependent transferase
ENSSSCG00000004734	20.0972	217.322	-3.4348	0.00069134	0.020216	Down	-	Lysophospholipase, catalytic domain|Acyl transferase/acyl hydrolase/lysophospholipase
ENSSSCG00000004769	2.03247	23.7458	-3.5464	0.0010182	0.026911	Down	-	-
ENSSSCG00000004775	84.2316	251.574	-1.5785	0.0011649	0.029438	Down	-	-
ENSSSCG00000004806	117.802	443.309	-1.912	0.0016457	0.037102	Down	-	Rho GTPase-activating protein domain|Rho GTPase activation protein
ENSSSCG00000004830	166.693	527.839	-1.6629	0.0019129	0.040873	Down	-	Cation-transporting P-type ATPase|HAD-like domain|Cation-transporting P-type ATPase, subfamily IV|P-type ATPase, cytoplasmic domain N
ENSSSCG00000004835	48.6516	211.098	-2.1174	0.00024587	0.0097293	Down	-	MAGE protein
ENSSSCG00000004990	50.9184	228.87	-2.1683	3.0887e-05	0.0020297	Down	-	Fibronectin, type III|Immunoglobulin-like domain|Immunoglobulin I-set|Leucine-rich repeat|Immunoglobulin|Leucine-rich repeat, typical subtype|Immunoglobulin subtype|Immunoglobulin subtype 2
ENSSSCG00000004997	453.736	1228.14	-1.4365	0.0013971	0.033386	Down	-	HAT (Half-A-TPR) repeat
ENSSSCG00000005008	35.3492	136.055	-1.9444	0.00024313	0.0096767	Down	-	DNA polymerase alpha/epsilon, subunit B|DNA polymerase epsilon subunit B, N-terminal|DNA polymerase epsilon, subunit B
ENSSSCG00000005056	157.892	674.459	-2.0948	0.0020894	0.043422	Down	-	Guanylate-kinase-associated protein
ENSSSCG00000005071	347.686	931.656	-1.422	0.0015528	0.035851	Down	-	-
ENSSSCG00000005081	4.79983	33.898	-2.8201	0.0004512	0.014928	Down	-	Leucine-rich repeat, typical subtype
ENSSSCG00000005136	12.1399	52.027	-2.0995	0.0022717	0.045972	Down	IFN-EPSILON	Interferon alpha/beta/delta|Four-helical cytokine-like, core
ENSSSCG00000005286	117.163	348.981	-1.5746	0.00086309	0.023812	Down	-	Leucine-rich repeat, ribonuclease inhibitor subtype
ENSSSCG00000005474	24.1753	82.0539	-1.763	0.0021504	0.044218	Down	-	Major urinary protein|Odour-binding protein|Prostaglandin D synthase|Lipocalin|Lipocalin/cytosolic fatty-acid binding domain|Calycin-like
ENSSSCG00000005475	31.0846	127.739	-2.0389	0.00014335	0.0065067	Down	-	Zinc finger, C2H2|Krueppel-associated box|Zinc finger, C2H2-like
ENSSSCG00000005481	650.607	2067.94	-1.6683	0.00018762	0.007901	Down	-	Regulator of G protein signalling domain|Regulator of G protein signalling superfamily
ENSSSCG00000005510	43.37	129.553	-1.5788	0.0023515	0.047031	Down	-	Tudor domain|Zinc finger, PHD-type|Zinc finger, PHD-finger|Zinc finger, FYVE/PHD-type
ENSSSCG00000005983	226.536	647.574	-1.5153	0.0011044	0.02862	Down	-	Bromodomain|AAA+ ATPase domain|ATPase, AAA-type, core|P-loop containing nucleoside triphosphate hydrolase
ENSSSCG00000006031	77.8738	512.082	-2.7172	0.001029	0.027078	Down	-	-
ENSSSCG00000006069	17.029	104.985	-2.6241	8.0423e-05	0.0042749	Down	-	Regulator of G protein signalling superfamily|Regulator of G protein signalling domain
ENSSSCG00000006146	68.1384	198.583	-1.5432	0.0017676	0.039005	Down	-	Leucine-rich repeat
ENSSSCG00000006396	18.8323	69.6165	-1.8862	0.0016436	0.037102	Down	-	Fibronectin, type III
ENSSSCG00000006431	2.4342	331.593	-7.0898	7.4325e-10	2.2504e-07	Down	-	EF-hand domain|Spectrin repeat|EF-hand, Ca insensitive|Spectrin/alpha-actinin
ENSSSCG00000006497	11.6501	48.3266	-2.0525	0.0018143	0.039672	Down	-	Zinc finger, RING-type|K Homology domain, type 1|K Homology domain
ENSSSCG00000006709	1847.64	4939.1	-1.4186	0.001373	0.032974	Down	-	Neurogenic locus Notch 2|Notch domain|Ankyrin repeat|Ankyrin repeat-containing domain|Epidermal growth factor-like domain|EGF-like calcium-binding domain|Domain of unknown function DUF3454, notch|Notch, NOD domain|Notch, NODP domain|EGF-like domain, extracellular|Notch
ENSSSCG00000006743	102.915	293.432	-1.5116	0.0015406	0.03564	Down	-	Major facilitator superfamily domain|General substrate transporter|Major facilitator superfamily|Major facilitator superfamily domain, general substrate transporter
ENSSSCG00000006759	3526.99	9523.26	-1.433	0.0013101	0.032075	Down	OLFML3	Olfactomedin-like
ENSSSCG00000007084	20.2858	82.9719	-2.0322	0.00050249	0.016082	Down	-	Intermediate filament protein|Prefoldin
ENSSSCG00000007358	119.408	453.644	-1.9257	4.8659e-05	0.0029026	Down	-	EMI domain|Prefoldin
ENSSSCG00000007379	147.404	599.599	-2.0242	1.6884e-05	0.0012465	Down	-	Thrombospondin, type 1 repeat|von Willebrand factor, type C|Insulin-like growth factor-binding protein, IGFBP
ENSSSCG00000007482	1532.87	4025.56	-1.393	0.0015876	0.03627	Down	TSHZ2;	Zinc finger, C2H2|Zinc finger, C2H2-like|Homeobox domain|Homeodomain-like
ENSSSCG00000008089	63.8334	218.974	-1.7784	0.0021543	0.044233	Down	-	-
ENSSSCG00000008421	244.144	999.504	-2.0335	2.2578e-05	0.0015564	Down	LHCGR	Glycoprotein hormone receptor family|Lutropin-choriogonadotropic hormone receptor|G protein-coupled receptor, rhodopsin-like|Thyrotropin receptor|GPCR, rhodopsin-like, 7TM
ENSSSCG00000008456	114.751	462.159	-2.0099	0.00013235	0.0061232	Down	-	FERM domain|MyTH4 domain|Pleckstrin homology domain|FERM central domain|Band 4.1 domain|Ubiquitin-related domain
ENSSSCG00000008555	144.006	405.664	-1.4942	0.0013382	0.032431	Down	-	EF-hand domain
ENSSSCG00000008626	159.807	1009.84	-2.6597	0.00035254	0.012463	Down	-	-
ENSSSCG00000008627	1167.52	6044.75	-2.3722	1.697e-07	2.602e-05	Down	-	-
ENSSSCG00000008729	205.535	546.416	-1.4106	0.0020127	0.042268	Down	-	Zinc finger, C2H2, LYAR-type
ENSSSCG00000008792	445.575	1248.33	-1.4863	0.00090389	0.024565	Down	-	Smr protein/MutS2 C-terminal|Domain of unknown function DUF1771|P-loop containing nucleoside triphosphate hydrolase
ENSSSCG00000009009	38.5056	122.583	-1.6706	0.0015711	0.035997	Down	-	Meiotic nuclear division protein 1|BlaI transcriptional regulatory family
ENSSSCG00000009094	166.01	565.861	-1.7692	0.00013972	0.0064024	Down	CCNA2	Cyclin, N-terminal|Cyclin, C-terminal domain|Cyclin-like|Cyclin A/B/D/E/F
ENSSSCG00000009101	59.0288	203.013	-1.7821	0.00034522	0.012312	Down	-	Zinc finger, C2H2|Zinc finger, double-stranded RNA binding|Zinc finger, C2H2-like|PR-domain zinc finger protein PRDM5
ENSSSCG00000009406	14.9184	94.8385	-2.6684	7.408e-06	0.00064436	Down	-	5-Hydroxytryptamine 2A receptor|G protein-coupled receptor, rhodopsin-like|5-hydroxytryptamine receptor family|GPCR, rhodopsin-like, 7TM|7TM GPCR, olfactory receptor/chemoreceptor Srsx
ENSSSCG00000009490	16.1558	58.7982	-1.8637	0.0024981	0.04866	Down	DCT	Tyrosinase copper-binding domain|Uncharacterised domain, di-copper centre
ENSSSCG00000009704	45.3311	146.54	-1.6927	0.0010897	0.028333	Down	-	High mobility group box domain
ENSSSCG00000009765	89.5875	433.258	-2.2739	2.2857e-06	0.00024965	Down	-	AAA+ ATPase domain|Dynein heavy chain domain|Dynein heavy chain, domain-2|Dynein heavy chain, domain-1|ATPase, dynein-related, AAA domain|P-loop containing nucleoside triphosphate hydrolase
ENSSSCG00000010099	20.273	81.2479	-2.0028	0.00059475	0.018286	Down	-	Alpha tubulin|Tubulin|Epsilon tubulin|Delta tubulin|Beta tubulin|Tubulin/FtsZ, GTPase domain|Tubulin/FtsZ, 2-layer sandwich domain|Tubulin/FtsZ, C-terminal
ENSSSCG00000010214	174.338	587.623	-1.753	0.0018036	0.039652	Down	CDC2	Protein kinase domain|Serine-threonine/tyrosine-protein kinase catalytic domain|Serine/threonine/dual specificity protein kinase, catalytic domain|Tyrosine-protein kinase, catalytic domain|Protein kinase-like domain
ENSSSCG00000010300	131.125	353.384	-1.4303	0.0024831	0.048634	Down	-	Zinc finger, MYND-type
ENSSSCG00000010457	229.457	676.659	-1.5602	0.0020704	0.043178	Down	-	Kinesin, motor domain|P-loop containing nucleoside triphosphate hydrolase|t-SNARE
ENSSSCG00000010477	102.862	333.501	-1.697	0.00036543	0.012724	Down	-	TSG101 and ALIX binding domain of CEP55
ENSSSCG00000010479	14.9574	75.5802	-2.3371	0.0010537	0.027577	Down	RBP4	Retinol binding protein/Purpurin|Lipocalin|Invertebrate colouration protein|Lipocalin/cytosolic fatty-acid binding domain|Lipocalin, ApoD type|Calycin-like
ENSSSCG00000010486	138.73	451.773	-1.7033	0.0002745	0.010481	Down	-	Helicase, superfamily 1/2, ATP-binding domain|Helicase, C-terminal|SNF2-related|P-loop containing nucleoside triphosphate hydrolase
ENSSSCG00000010597	64.0742	193.308	-1.5931	0.0014194	0.033784	Down	-	G-protein beta WD-40 repeat|WD40 repeat|WD40-repeat-containing domain|TFIID subunit, WD40-associated region
ENSSSCG00000010614	3.65368	45.3361	-3.6332	1.1751e-05	0.00093074	Down	-	Homeodomain-like|Immunoglobulin/albumin-binding domain
ENSSSCG00000011065	36.1754	119.944	-1.7293	0.0011411	0.029087	Down	-	Protein kinase domain|Serine-threonine/tyrosine-protein kinase catalytic domain|Serine/threonine/dual specificity protein kinase, catalytic domain|Tyrosine-protein kinase, catalytic domain|Protein kinase-like domain
ENSSSCG00000011168	13.2422	70.3444	-2.4093	0.00010327	0.0051247	Down	-	Zinc finger, C2H2|Zinc finger, C2H2-like
ENSSSCG00000011238	12.8632	63.7677	-2.3096	0.00026971	0.010355	Down	-	Single-stranded nucleic acid binding R3H
ENSSSCG00000011272	4291.33	12348.3	-1.5248	0.0005968	0.018302	Down	-	Ribosomal protein L14
ENSSSCG00000011307	8.06337	43.1569	-2.4201	0.00059804	0.018317	Down	-	Zinc finger, C2H2|Zinc finger, C2H2-like
ENSSSCG00000011553	335.683	894.671	-1.4143	0.002452	0.048272	Down	-	Tubulin-tyrosine ligase/Tubulin polyglutamylase
ENSSSCG00000011624	414.8	1093.71	-1.3987	0.0019281	0.041101	Down	-	DNA replication licensing factor Mcm2|Mini-chromosome maintenance, DNA-dependent ATPase|Magnesium chelatase, ChlI subunit|ATPase, AAA-3|ATPase, dynein-related, AAA domain|Nucleic acid-binding, OB-fold|P-loop containing nucleoside triphosphate hydrolase
ENSSSCG00000011664	612.877	1588.47	-1.374	0.0022584	0.045741	Down	-	Cytosolic fatty-acid binding|Lipocalin/cytosolic fatty-acid binding domain|Calycin-like
ENSSSCG00000011768	90.7836	349.338	-1.9441	4.9752e-05	0.002953	Down	-	Prefoldin
ENSSSCG00000012155	36.5528	184.483	-2.3354	7.3251e-06	0.00063948	Down	-	Mbt repeat|Protein of unknown function DUF3588|Sterile alpha motif, type 1|Pointed domain|Sterile alpha motif domain|Sterile alpha motif/pointed domain
ENSSSCG00000012167	15.6147	61.9831	-1.989	0.0012999	0.031924	Down	PHEX	Peptidase M13, C-terminal domain|Peptidase M13, N-terminal domain
ENSSSCG00000012292	32.3691	112.078	-1.7918	0.00095116	0.025507	Down	-	Synaptophysin/synaptoporin|Marvel domain|-
ENSSSCG00000012315	92.2328	273.118	-1.5662	0.0011149	0.028831	Down	-	RNA recognition motif domain|Synaptojanin, N-terminal|Inositol polyphosphate-related phosphatase|Endonuclease/exonuclease/phosphatase|Domain of unknown function DUF1866
ENSSSCG00000012319	1001.12	2884.36	-1.5266	0.0006725	0.019909	Down	-	MAGE protein|-
ENSSSCG00000012356	20.3185	72.4678	-1.8345	0.0019433	0.041217	Down	-	Spindlin/spermiogenesis-specific protein
ENSSSCG00000012359	83.1807	246.849	-1.5693	0.0012086	0.030176	Down	-	Zinc finger, C2H2|Zinc finger, C2H2-like
ENSSSCG00000012377	165.95	628.443	-1.921	0.0010006	0.026536	Down	-	Kinesin, motor domain|P-loop containing nucleoside triphosphate hydrolase
ENSSSCG00000012491	123.037	332.328	-1.4335	0.0024456	0.048254	Down	-	Centromere protein I|-
ENSSSCG00000012528	396.56	1162.9	-1.5521	0.0023109	0.046459	Down	-	Transcription elongation factor A-like/Brain expressed X-linked-like|Brain-expressed X-linked protein
ENSSSCG00000012975	19.6179	81.9451	-2.0625	0.00046756	0.015329	Down	-	Phox homologous domain|Vps5 C-terminal|Sorting nexin-5/6/32
ENSSSCG00000013053	96.7554	310.794	-1.6835	0.00041933	0.014288	Down	-	Zinc finger, C2H2-like
ENSSSCG00000013099	62.8985	229.794	-1.8692	0.00017494	0.0074994	Down	-	CD20-like
ENSSSCG00000013145	300.674	1004.61	-1.7404	0.00012726	0.006009	Down	-	WWE domain|Zinc finger, RING-type|Zinc finger, C3HC4 RING-type|WWE domain, subgroup
ENSSSCG00000013332	33.8842	126.035	-1.8951	0.0005829	0.017991	Down	-	Kinesin, motor domain|P-loop containing nucleoside triphosphate hydrolase
ENSSSCG00000013404	353.105	946.758	-1.4229	0.0018077	0.039672	Down	-	Ribonuclease H-like domain
ENSSSCG00000013517	317.081	972.116	-1.6163	0.00038202	0.013243	Down	-	SRA-YDG|Zinc finger, PHD-finger|Zinc finger, RING-type|Ubiquitin-like|Domain of unknown function DUF3590|Zinc finger, PHD-type|Ubiquitin-related domain|Zinc finger, FYVE/PHD-type|Chromo domain-like
ENSSSCG00000013772	82.5203	319.526	-1.9531	0.00048134	0.015686	Down	ASF1B	Histone chaperone, ASF1-like
ENSSSCG00000013887	479.814	4046.65	-3.0762	4.6757e-11	1.8956e-08	Down	INSL3;	Insulin-like
ENSSSCG00000013939	243.167	632.198	-1.3784	0.0025159	0.048901	Down	-	Zinc finger, C2H2|Transcription regulator SCAN|Krueppel-associated box|Zinc finger, C2H2-like|Retrovirus capsid, C-terminal
ENSSSCG00000014024	14.9004	72.3083	-2.2788	0.00018634	0.0078748	Down	-	Zinc finger, C2H2|Krueppel-associated box|Zinc finger, C2H2-like
ENSSSCG00000014047	103.667	449.664	-2.1169	9.166e-05	0.00469	Down	FGFR4	Serine-threonine/tyrosine-protein kinase catalytic domain|Protein kinase domain|Immunoglobulin-like domain|Immunoglobulin subtype|Immunoglobulin subtype 2|Serine/threonine/dual specificity protein kinase, catalytic domain|Tyrosine-protein kinase, catalytic domain|Immunoglobulin I-set|Immunoglobulin|Fibroblast growth factor receptor family|Protein kinase-like domain|Immunoglobulin V-set domain
ENSSSCG00000014238	16.9202	97.5975	-2.5281	1.5587e-05	0.0011656	Down	-	SET domain|Zinc finger, C2H2|Zinc finger, C2H2-like
ENSSSCG00000014302	18.8376	70.9483	-1.9132	0.0015033	0.035015	Down	-	Protein kinase domain|Serine-threonine/tyrosine-protein kinase catalytic domain|Serine/threonine/dual specificity protein kinase, catalytic domain|Tyrosine-protein kinase, catalytic domain|Protein kinase-like domain
ENSSSCG00000014314	18.8307	98.7221	-2.3903	0.00052266	0.016483	Down	-	F-box domain
ENSSSCG00000014448	9.14617	50.7922	-2.4734	0.0012418	0.030877	Down	-	Sulfatase|Alkaline-phosphatase-like, core domain
ENSSSCG00000014626	4.04065	52.3951	-3.6968	0.00048375	0.015722	Down	-	Hemopexin-like repeats|Hemopexin-like domain|Hemopexin, chordata
ENSSSCG00000014843	44.0123	152.722	-1.7949	0.0004857	0.01575	Down	-	von Willebrand factor, type C
ENSSSCG00000015002	11.234	80.4093	-2.8395	0.0015343	0.035529	Down	-	Engulfment/cell motility, ELMO
ENSSSCG00000015294	129.793	449.17	-1.7911	0.00027728	0.010544	Down	-	Sushi/SCR/CCP
ENSSSCG00000015326	25163.7	68810.4	-1.4513	0.00094601	0.02541	Down	COL1A2	Collagen triple helix repeat|Fibrillar collagen, C-terminal|Fibrinogen, alpha/beta/gamma chain, C-terminal globular domain
ENSSSCG00000015523	103.681	443.011	-2.0952	0.00068161	0.020054	Down	-	Pleckstrin homology domain|Ras guanine nucleotide exchange factor domain
ENSSSCG00000015604	106.922	430.077	-2.008	0.0018787	0.040523	Down	-	Protein kinase domain|Serine-threonine/tyrosine-protein kinase catalytic domain|Serine/threonine/dual specificity protein kinase, catalytic domain|Tyrosine-protein kinase, catalytic domain|Protein kinase-like domain
ENSSSCG00000015617	309.935	1571.25	-2.3419	0.00011372	0.0055626	Down	G0S2	-
ENSSSCG00000015619	183.312	575.805	-1.6513	0.00032459	0.011782	Down	-	Protein kinase domain|Serine/threonine/dual specificity protein kinase, catalytic domain|Tyrosine-protein kinase, catalytic domain|Serine-threonine/tyrosine-protein kinase catalytic domain|Protein kinase-like domain
ENSSSCG00000015636	136.823	611.602	-2.1603	0.00028368	0.010703	Down	-	Immunoglobulin-like domain|Immunoglobulin V-set domain|Immunoglobulin I-set|Immunoglobulin subtype
ENSSSCG00000015785	96.1176	315.558	-1.715	0.00038172	0.013243	Down	-	-
ENSSSCG00000015801	98.3427	315.786	-1.6831	0.00047395	0.015488	Down	TLR3	Toll/interleukin-1 receptor homology (TIR) domain|Leucine-rich repeat|Leucine-rich repeat, typical subtype|Cysteine-rich flanking region, C-terminal
ENSSSCG00000015910	13.7775	264.311	-4.2619	0.0021717	0.044361	Down	-	Voltage gated sodium channel, alpha subunit|Polycystic kidney disease type 2 protein|Ion transport domain|Polycystin cation channel, PKD1/PKD2
ENSSSCG00000016151	119.595	444.483	-1.894	6.3222e-05	0.0035583	Down	-	MAP2/Tau projection|Microtubule associated protein, tubulin-binding repeat
ENSSSCG00000016170	53.5471	167.038	-1.6413	0.0011598	0.029358	Down	-	Ankyrin repeat|Ankyrin repeat-containing domain|BRCT domain|Zinc finger, RING-type
ENSSSCG00000016336	30.6136	103.184	-1.753	0.001373	0.032974	Down	-	Protein phosphatase 2C (PP2C)-like domain
ENSSSCG00000016405	23.2273	88.6221	-1.9318	0.00068882	0.020167	Down	-	-
ENSSSCG00000016437	251.067	1172.49	-2.2234	0.0021228	0.04385	Down	-	G-protein beta WD-40 repeat|WD40 repeat|WD40-repeat-containing domain
ENSSSCG00000016554	103.334	281.751	-1.4471	0.0025168	0.048901	Down	MEST	Epoxide hydrolase-like|Alpha/beta hydrolase fold-1|Protein of unknown function DUF1057|Alpha/Beta hydrolase fold
ENSSSCG00000016843	269.841	737.274	-1.4501	0.0014258	0.033903	Down	-	-
ENSSSCG00000016898	81.2495	235.48	-1.5352	0.0015982	0.036423	Down	-	Laminin G domain|Concanavalin A-like lectin/glucanases superfamily
ENSSSCG00000016932	27.7119	111.616	-2.01	0.00027474	0.010481	Down	-	DEP domain|Rho GTPase activation protein
ENSSSCG00000017032	141.278	385.495	-1.4482	0.0019606	0.041466	Down	PTTG1;	Securin sister-chromatid separation inhibitor
ENSSSCG00000017101	103.626	280.464	-1.4364	0.0024213	0.047906	Down	-	Adenylyl cyclase class-3/4/guanylyl cyclase|Adenylate cyclase-like|Nucleotide cyclase
ENSSSCG00000017105	41.2554	190.611	-2.208	0.00044211	0.014688	Down	-	Ubiquitin-conjugating enzyme, E2|Ubiquitin-conjugating enzyme/RWD-like
ENSSSCG00000017396	32.1363	102.774	-1.6772	0.0022479	0.045568	Down	-	Tat binding protein 1-interacting|BlaI transcriptional regulatory family
ENSSSCG00000017471	39.5932	124.919	-1.6577	0.0018327	0.039923	Down	-	CDC6, C-terminal domain|ATPase, AAA-type, core|AAA+ ATPase domain|Cell division protein Cdc6/18|P-loop containing nucleoside triphosphate hydrolase
ENSSSCG00000017562	270.53	912.007	-1.7533	0.0001531	0.0067944	Down	-	Voltage-dependent calcium channel, T-type, alpha-1 subunit|Ion transport domain|Polycystin cation channel, PKD1/PKD2
ENSSSCG00000017581	6278.18	16137	-1.362	0.0018906	0.040669	Down	COL1A1	Fibrillar collagen, C-terminal
ENSSSCG00000017758	136.626	456.784	-1.7413	0.0016917	0.037795	Down	-	-
ENSSSCG00000017948	79.006	391.307	-2.3083	0.0016852	0.037757	Down	EFNB3	Ephrin|Cupredoxin
ENSSSCG00000017963	22.9933	98.6032	-2.1004	0.00017825	0.0076	Down	-	Dynein heavy chain domain
ENSSSCG00000018026	63.5183	189.514	-1.5771	0.0015687	0.035997	Down	-	WD40-repeat-containing domain
ENSSSCG00000018044	8.86682	50.56	-2.5115	0.0013182	0.032229	Down	-	Aldehyde dehydrogenase domain|Aldehyde dehydrogenase NAD(P)-dependent|Aldehyde/histidinol dehydrogenase
ENSSSCG00000018558	18.4896	71.9284	-1.9598	0.0010613	0.027684	Down	-//-
ENSSSCG00000019283	7.65211	36.2698	-2.2448	0.0023688	0.047337	Down	-//-
ENSSSCG00000019612	10.0863	48.0955	-2.2535	0.000852	0.02367	Down	-//-
ENSSSCG00000020675	17.9787	79.6871	-2.1481	0.0021843	0.044505	Down	-	Fibronectin, type III
ENSSSCG00000020704	5.24061	31.2008	-2.5738	0.0013292	0.032311	Down	-	Protein LIN-9/Protein ALWAYS EARLY
ENSSSCG00000021069	57.169	175.761	-1.6203	0.0013646	0.032891	Down	-	Zinc finger, C2H2|Transcription regulator SCAN|Zinc finger, C2H2-like|Retrovirus capsid, C-terminal
ENSSSCG00000021119	0	44.7298	#NAME?	0.0016163	0.03675	Down	-	Complex 1 LYR protein|NADH dehydrogenase [ubiquinone] (complex I), alpha subcomplex, subunit 6
ENSSSCG00000021262	0.8114	15.6684	-4.2713	0.00099204	0.026366	Down	-	Sodium:neurotransmitter symporter|Sodium:neurotransmitter symporter, orphan
ENSSSCG00000021310	37.0765	124.119	-1.7432	0.0010305	0.027088	Down	-	-
ENSSSCG00000021335	108.882	697.614	-2.6797	0.00064524	0.019341	Down	-	-
ENSSSCG00000021371	95.4406	271.726	-1.5095	0.0016922	0.037795	Down	-	Zinc finger, C2H2|Krueppel-associated box|Zinc finger, C2H2-like
ENSSSCG00000021515	115.555	405.109	-1.8097	0.0017369	0.038433	Down	-	Sulfotransferase domain|P-loop containing nucleoside triphosphate hydrolase
ENSSSCG00000021640	24.0471	109.717	-2.1899	8.4468e-05	0.0044115	Down	-	Zinc finger, C2H2|Krueppel-associated box|Zinc finger, C2H2-like
ENSSSCG00000021742	186.743	661.041	-1.8237	9.3691e-05	0.0047784	Down	-	Ribonucleotide reductase small subunit|Ferritin-like superfamily
ENSSSCG00000021757	43.9219	134.157	-1.6109	0.0018132	0.039672	Down	-	Zinc finger, C2H2|Krueppel-associated box|Zinc finger, C2H2-like
ENSSSCG00000021834	43.6724	133.249	-1.6093	0.0019958	0.042025	Down	-	SNF2-related|Helicase, C-terminal|Helicase/UvrB domain|DEAD/DEAH box helicase domain|Helicase, superfamily 1/2, ATP-binding domain|P-loop containing nucleoside triphosphate hydrolase
ENSSSCG00000021941	13.9022	64.8794	-2.2224	0.00038756	0.013398	Down	-	Zinc finger, C2H2|Transcription regulator SCAN|Zinc finger, C2H2-like|Retrovirus capsid, C-terminal
ENSSSCG00000021943	5035.08	12853.6	-1.3521	0.0020053	0.04215	Down	-	Fibrillar collagen, C-terminal
ENSSSCG00000021964	75.5801	214.297	-1.5035	0.002073	0.043193	Down	PIK3R1	PI3 kinase, P85 regulatory subunit|SH2 domain|Rho GTPase-activating protein domain|Rho GTPase activation protein|Guanylate-binding protein, C-terminal
ENSSSCG00000022331	606.615	2088.48	-1.7836	6.9135e-05	0.0037929	Down	-	IL-1 family/FGF family|Fibroblast growth factor family|Cytokine, IL-1-like
ENSSSCG00000022649	0.386969	16.5302	-5.4167	0.00019561	0.0081946	Down	-	Amino acid permease/ SLC12A domain
ENSSSCG00000022705	177.475	523.617	-1.5609	0.00069655	0.020344	Down	-	Zinc finger, C2H2|Zinc finger, C2H2-like
ENSSSCG00000022819	36.8512	147.521	-2.0011	0.00014128	0.0064618	Down	-	Epidermal growth factor-like domain|EGF-like calcium-binding domain|EGF-like domain, extracellular
ENSSSCG00000022846	396.99	2007.61	-2.3383	0.00012961	0.0060554	Down	-	Bicarbonate transporter, eukaryotic|Anion exchange protein|Bicarbonate transporter, C-terminal|Band 3 cytoplasmic domain|Phosphotransferase/anion transporter
ENSSSCG00000022885	56.3232	177.536	-1.6563	0.00090429	0.024565	Down	-	-
ENSSSCG00000022896	4.46826	32.5885	-2.8666	0.00041506	0.014163	Down	-	Amidohydrolase 1|Hydantoinase/dihydropyrimidinase|Metal-dependent hydrolase, composite domain
ENSSSCG00000022919	29.2011	145.088	-2.3128	0.000587	0.018094	Down	-	Kinesin, motor domain|P-loop containing nucleoside triphosphate hydrolase
ENSSSCG00000023005	7.621	49.432	-2.6974	0.00057582	0.017795	Down	-	GPCR, family 2, brain-specific angiogenesis inhibitor|GPCR, family 2, secretin-like|GPS motif|Thrombospondin, type 1 repeat|GPCR, family 2, extracellular hormone receptor domain|GPCR, family 2-like|Domain of unknown function DUF3497
ENSSSCG00000023195	119.063	382.096	-1.6822	0.00034965	0.012409	Down	-	Zinc finger, C2H2|Krueppel-associated box|Zinc finger, C2H2-like
ENSSSCG00000023296	275.583	1054.19	-1.9356	0.0016858	0.037757	Down	-	Kinesin, motor domain|P-loop containing nucleoside triphosphate hydrolase
ENSSSCG00000023338	5.57218	53.4731	-3.2625	1.4372e-05	0.0011019	Down	-	Nicotinic acetylcholine receptor|Neurotransmitter-gated ion-channel|Neurotransmitter-gated ion-channel transmembrane domain|Neurotransmitter-gated ion-channel ligand-binding
ENSSSCG00000023452	85.4241	274.786	-1.6856	0.00059555	0.018287	Down	-	GINS complex|GINS complex, subunit Sld5
ENSSSCG00000023896	10.5398	50.6811	-2.2656	0.00064233	0.019278	Down	-	Ricin B lectin domain
ENSSSCG00000024088	216.686	655.787	-1.5976	0.00052049	0.016483	Down	-	I/LWEQ domain
ENSSSCG00000024310	25.6172	96.1288	-1.9079	0.00069937	0.020401	Down	F13A1	Transglutaminase-like|Transglutaminase, C-terminal|Transglutaminase, N-terminal|Immunoglobulin E-set
ENSSSCG00000024566	43.1372	378.221	-3.1322	3.1332e-07	4.3829e-05	Down	-	Lysophospholipase, catalytic domain|Acyl transferase/acyl hydrolase/lysophospholipase
ENSSSCG00000024716	52.4149	233.672	-2.1564	1.9164e-05	0.0013849	Down	-	Epidermal growth factor-like domain|EGF-like calcium-binding domain|EGF-like domain, extracellular
ENSSSCG00000024863	62.6685	195.74	-1.6431	0.00096508	0.025822	Down	-	I/LWEQ domain
ENSSSCG00000025011	1.62439	26.3308	-4.0188	7.7416e-05	0.004152	Down	-	-
ENSSSCG00000025080	15.1491	110.192	-2.8627	1.3614e-05	0.0010554	Down	-	C2 domain
ENSSSCG00000025140	288.25	854.371	-1.5675	0.00052301	0.016483	Down	-	Zinc finger, C2H2|Zinc finger, C2H2-like
ENSSSCG00000025349	119.288	335.043	-1.4899	0.0017211	0.038261	Down	CCDC14	-
ENSSSCG00000025483	255.606	1445.45	-2.4995	1.1006e-05	0.00088046	Down	-	-
ENSSSCG00000025613	462.359	1286.94	-1.4769	0.0013871	0.03321	Down	-	Zinc finger, C2H2-like|Zinc finger, C2H2
ENSSSCG00000025668	40.2288	172.697	-2.1019	4.5432e-05	0.0027512	Down	-	FERM domain|Band 4.1 domain|FERM, N-terminal|FERM central domain|Ubiquitin-related domain
ENSSSCG00000025669	58.0967	212.452	-1.8706	0.00075076	0.021559	Down	-	Laminin I
ENSSSCG00000025672	53.1844	161.379	-1.6014	0.0014766	0.034697	Down	-	RNA recognition motif domain
ENSSSCG00000025729	516.573	1534.69	-1.5709	0.0004365	0.014562	Down	-	Insulin receptor substrate-1, PTB|Pleckstrin homology domain
ENSSSCG00000025822	1938.25	5023.56	-1.374	0.001831	0.039923	Down	-	Frizzled domain|Netrin domain|Netrin module, non-TIMP type|Tissue inhibitor of metalloproteinases-like, OB-fold
ENSSSCG00000025910	117.561	343.597	-1.5473	0.0010369	0.027195	Down	-	-
ENSSSCG00000025944	43.5661	140.438	-1.6887	0.0011418	0.029087	Down	-	-
ENSSSCG00000025965	12.8827	53.2103	-2.0463	0.0014704	0.034622	Down	-	-
ENSSSCG00000026055	69.1634	216.799	-1.6483	0.0008476	0.023575	Down	-	DNA primase, small subunit, eukaryotic/archaeal|DNA primase, small subunit
ENSSSCG00000026220	428.331	1182.17	-1.4646	0.0011492	0.029182	Down	-	-
ENSSSCG00000026279	85.0378	366.986	-2.1096	0.0017344	0.038414	Down	-	Protein kinase domain|Serine/threonine/dual specificity protein kinase, catalytic domain|Serine-threonine/tyrosine-protein kinase catalytic domain|Protein kinase-like domain
ENSSSCG00000026326	136.915	555.911	-2.0216	0.00098931	0.026323	Down	-	F-box domain|Cyclin, N-terminal|Cyclin, C-terminal domain|Cyclin-like
ENSSSCG00000026429	108.203	349.533	-1.6917	0.00035232	0.012463	Down	-	Zinc finger, C2H2|Krueppel-associated box|Zinc finger, C2H2-like
ENSSSCG00000026658	30.0648	101.314	-1.7527	0.0014931	0.034926	Down	-	Protein kinase domain|Domain of unknown function DUF3635|Protein kinase-like domain
ENSSSCG00000026738	0.406495	12.2014	-4.9077	0.0020856	0.043381	Down	-//-
ENSSSCG00000026748	118.311	411.54	-1.7985	0.0021756	0.044403	Down	-	POLO box duplicated domain|Protein kinase domain|Serine/threonine/dual specificity protein kinase, catalytic domain|Tyrosine-protein kinase, catalytic domain|Serine-threonine/tyrosine-protein kinase catalytic domain|Protein kinase-like domain
ENSSSCG00000026923	0	114.787	#NAME?	0.00013062	0.0060788	Down	-	-
ENSSSCG00000027020	88.8154	249.297	-1.489	0.0019132	0.040873	Down	-	LEM domain|LEM/LEM-like domain
ENSSSCG00000027422	107.398	396.021	-1.8826	0.0002594	0.010024	Down	-	Lutropin-choriogonadotropic hormone receptor|Thyrotropin receptor
ENSSSCG00000027494	38.3517	402.101	-3.3902	5.074e-11	1.9897e-08	Down	-	Cadherin|Cadherin, N-terminal|Cadherin-like
ENSSSCG00000027872	12.065	55.5285	-2.2024	0.00063827	0.019227	Down	-	C-myb, C-terminal
ENSSSCG00000027875	7.66005	35.6883	-2.22	0.0024143	0.047816	Down	-	Alpha carbonic anhydrase
ENSSSCG00000027881	90.3355	390.488	-2.1119	0.00015056	0.0067327	Down	-	Two pore domain potassium channel, TWIK family|Two pore domain potassium channel, TWIK-2|Two pore domain potassium channel|Two pore domain potassium channel, TWIK-1|Two pore domain potassium channel domain|Two pore domain potassium channel, TASK family
ENSSSCG00000027970	34.107	116.555	-1.7729	0.0016847	0.037757	Down	-	CD225/Dispanin family
ENSSSCG00000027976	37.292	129.171	-1.7923	0.00063984	0.019227	Down	-	Histone H2A|Histone-fold
ENSSSCG00000027984	38.2453	240.132	-2.6505	2.8003e-07	3.9871e-05	Down	-	-
ENSSSCG00000028141	105.288	367.207	-1.8023	0.00015942	0.0070098	Down	-	-
ENSSSCG00000028169	142.542	397.828	-1.4808	0.001623	0.036833	Down	-	Condensin-2 complex subunit G2|Armadillo-type fold
ENSSSCG00000028301	83.0021	246.539	-1.5706	0.0012951	0.031838	Down	-	Kinesin, motor domain|P-loop containing nucleoside triphosphate hydrolase
ENSSSCG00000028523	155.467	430.836	-1.4705	0.001568	0.035997	Down	-	Checkpoint protein Hus1/Mec3|Cell cycle checkpoint, Hus1
ENSSSCG00000028601	46.1087	151.712	-1.7182	0.00079856	0.022552	Down	-	STAG|Armadillo-type fold
ENSSSCG00000028840	172.9	470.908	-1.4455	0.0018343	0.039923	Down	-	SET domain|WD repeat binding protein EZH2|SANT/Myb domain|Homeodomain-like
ENSSSCG00000028851	4.4308	34.262	-2.951	0.000882	0.024111	Down	-	Zinc finger, C2H2|Zinc finger, C2H2-like
ENSSSCG00000028911	32.2483	136.013	-2.0764	0.00181	0.039672	Down	-	Collagen triple helix repeat|Myxococcus cysteine-rich repeat
ENSSSCG00000028924	158.613	432.31	-1.4466	0.0020019	0.042117	Down	-	Protein kinase domain|Serine/threonine/dual specificity protein kinase, catalytic domain|Tyrosine-protein kinase, catalytic domain|Serine-threonine/tyrosine-protein kinase catalytic domain|Protein kinase-like domain
ENSSSCG00000028981	72.5408	212.293	-1.5492	0.0014646	0.034584	Down	-	Zinc finger, C2H2|Zinc finger, C2H2-like
ENSSSCG00000029039	32.3447	122.323	-1.9191	0.00033914	0.012144	Down	-	BRCA2 repeat|Breast cancer type 2 susceptibility protein
ENSSSCG00000029189	974.811	2498.91	-1.3581	0.002487	0.048634	Down	-	Cadherin|Cadherin-like
ENSSSCG00000029365	79.3457	237.338	-1.5807	0.0011294	0.029046	Down	-	RNA recognition motif domain
ENSSSCG00000029395	13.2749	67.9716	-2.3562	0.00015265	0.0067869	Down	-	Immunoglobulin-like domain|CD80-like, immunoglobulin C2-set
ENSSSCG00000029408	405.457	1147.14	-1.5004	0.00086789	0.023841	Down	-	Zinc finger, C2H2|Krueppel-associated box|Zinc finger, C2H2-like
ENSSSCG00000029683	123.201	381.984	-1.6325	0.00060086	0.018356	Down	-	TLV/ENV coat polyprotein|F-MuLV receptor-binding
ENSSSCG00000029684	64.2869	243.574	-1.9218	0.0001096	0.0054164	Down	-	Laminin domain II
ENSSSCG00000029754	9.73158	71.3395	-2.874	6.8753e-06	0.00060463	Down	-	Zinc/iron permease
ENSSSCG00000029795	55.7111	184.187	-1.7251	0.0005677	0.017613	Down	-	Vinculin-binding site-containing domain|Vinculin/alpha-catenin
ENSSSCG00000029968	6.47167	68.6506	-3.4071	3.5223e-05	0.0022734	Down	-	Na+ channel, amiloride-sensitive
ENSSSCG00000030018	37.2207	119.8	-1.6865	0.0015151	0.035221	Down	-	Zinc finger, C2H2|Transcription regulator SCAN|Zinc finger, C2H2-like|Retrovirus capsid, C-terminal
ENSSSCG00000030096	16.9593	65.6293	-1.9523	0.0013195	0.032229	Down	-	Kinetochore protein Ndc80
ENSSSCG00000030141	97.3241	268.191	-1.4624	0.0021326	0.044013	Down	-	-
ENSSSCG00000030217	94.4578	263.672	-1.481	0.0020958	0.043518	Down	-	Glycosyl transferase, family 25|Nucleotide-diphospho-sugar transferases
ENSSSCG00000030275	221.56	585.69	-1.4024	0.0023399	0.046935	Down	-	von Willebrand factor, type A
ENSSSCG00000030580	60.8258	230.371	-1.9212	0.00011638	0.0056583	Down	-	Protein kinase domain|Protein kinase-like domain
ENSSSCG00000031027	4.85841	42.045	-3.1134	0.00019826	0.0082192	Down	IRS4	Insulin receptor substrate-1, PTB|Pleckstrin homology domain
Novel00062	26.1086	282.938	-3.4379	1.0347e-10	3.9918e-08	Down	-//-
Novel00095	0.406495	22.3368	-5.78	1.303e-05	0.001023	Down	-//-
Novel00120	8.80143	61.4923	-2.8046	0.00033042	0.011921	Down	-//-
Novel00121	275.573	805.462	-1.5474	0.00068732	0.020167	Down	-//-
Novel00166	10.1122	46.3701	-2.1971	0.0011465	0.029175	Down	-//-
Novel00192	139.181	377.812	-1.4407	0.0019395	0.041217	Down	-//-
Novel00238	47.3565	169.706	-1.8414	0.00035275	0.012463	Down	-//-
Novel00262	70.8497	292.6	-2.0461	3.0845e-05	0.0020297	Down	-//-
Novel00343	52.6321	220.5	-2.0668	0.0014316	0.033972	Down	-//-
Novel00376	66.4643	239.669	-1.8504	0.00016333	0.0071294	Down	-//-
Novel00493	25.6472	119.905	-2.225	5.7632e-05	0.0033379	Down	-//-
Novel00494	20.9234	98.8506	-2.2401	9.9653e-05	0.0050078	Down	-//-
Novel00543	58.6778	203.069	-1.7911	0.00035344	0.012469	Down	-//-
Novel00555	5.68934	32.4773	-2.5131	0.0012547	0.031077	Down	-//-
Novel00559	71.123	224.421	-1.6578	0.00081882	0.023043	Down	-//-
Novel00646	158.626	613.743	-1.952	3.0705e-05	0.0020297	Down	-//-
Novel00647	7.20656	46.6546	-2.6946	0.0013204	0.032229	Down	-//-
Novel00765	31.81	115.891	-1.8652	0.00056358	0.017508	Down	-//-
Novel00805	3.24878	50.509	-3.9586	0.00031715	0.011617	Down	-//-
Novel00811	8.80302	40.76	-2.2111	0.0018604	0.040346	Down	-//-
Novel00933	25.7153	209.038	-3.0231	0.00042828	0.014449	Down	-//-
Novel00959	59.0639	352.443	-2.577	1.8921e-05	0.0013715	Down	-//-
Novel00968	4.46667	34.5385	-2.9509	0.00024856	0.0097787	Down	-//-
Novel01031	49.3579	143.431	-1.539	0.0025242	0.04897	Down	-//-
Novel01032	217.909	694.819	-1.6729	0.00025931	0.010024	Down	-//-
Novel01036	3.18861	32.5063	-3.3497	9.8997e-05	0.0049853	Down	-//-
Novel01076	1.21789	42.1377	-5.1127	0.0013346	0.032378	Down	-//-
Novel01108	1.99183	26.0559	-3.7094	0.00014202	0.0064808	Down	-//-
Novel01115	35.1839	196.676	-2.4828	0.00039342	0.013579	Down	-//-
Novel01179	27.9949	157.059	-2.4881	4.565e-06	0.00043504	Down	-//-
Novel01196	20.9983	103.8	-2.3055	4.5974e-05	0.002777	Down	-//-
Novel01217	10.0504	67.5692	-2.7491	2.2376e-05	0.0015514	Down	-//-
Novel01226	2.80164	22.7757	-3.0231	0.0015015	0.035015	Down	-//-
Novel01272	15.6653	76.8863	-2.2952	0.0001477	0.0066444	Down	-//-
Novel01386	320.239	997.602	-1.6393	0.00035713	0.012563	Down	-//-
Novel01552	254.327	785.365	-1.6267	0.00035847	0.012574	Down	-//-
Novel01578	92.4773	378.542	-2.0333	0.0011253	0.028975	Down	-//-
Novel01614	102.269	606.826	-2.5689	0.0025428	0.04917	Down	-//-
Novel01638	38.4745	133.24	-1.7921	0.00066499	0.019735	Down	-//-
Novel01686	62.6326	384.423	-2.6177	0.00025581	0.010015	Down	-//-
Novel01876	82.019	332.497	-2.0193	3.1757e-05	0.0020812	Down	-//-
Novel01944	4.06177	76.6557	-4.2382	0.0003283	0.011862	Down	-//-
Novel01977	23.4727	242.833	-3.3709	0.00019718	0.0082174	Down	-//-
Novel01985	79.3626	228.997	-1.5288	0.0022906	0.046242	Down	-//-
Novel02069	47.8702	139.396	-1.542	0.0024553	0.048298	Down	-//-
Novel02091	18.8993	80.8292	-2.0965	0.00036307	0.01266	Down	-//-
Novel02110	22.5466	86.8352	-1.9454	0.00068853	0.020167	Down	-//-
Novel02120	5.26491	68.1726	-3.6947	0.00095266	0.025518	Down	-//-
Novel02122	0.81299	16.319	-4.3272	0.00070374	0.020503	Down	-//-
Novel02125	15.4161	207.598	-3.7513	0.00022724	0.0091971	Down	-//-
Novel02145	24.984	82.9743	-1.7317	0.0024798	0.048634	Down	-//-
Novel02196	11.2488	77.9548	-2.7929	9.1104e-06	0.00074376	Down	-//-
Novel02258	42.7272	202.645	-2.2457	1.3596e-05	0.0010554	Down	-//-
Novel02294	27.0503	146.688	-2.439	0.0004871	0.015766	Down	-//-
Novel02295	1.21631	19.3451	-3.9914	0.002221	0.045098	Down	-//-
Novel02311	11.6812	63.3611	-2.4394	0.0004653	0.01531	Down	-//-
Novel02379	3.24719	43.8152	-3.7542	0.0012692	0.03134	Down	-//-
Novel02421	20.5217	89.5484	-2.1255	0.00020082	0.0082963	Down	-//-
Novel02425	8.84207	82.1164	-3.2152	6.0207e-07	7.7427e-05	Down	-//-
Novel02469	3.63416	33.6101	-3.2092	0.00010992	0.0054213	Down	-//-
Novel02482	35.8359	130.877	-1.8687	0.0003975	0.013701	Down	-//-
Novel02519	18.0784	71.908	-1.9919	0.0010981	0.02852	Down	-//-
Novel02534	27.0783	121.05	-2.1604	7.7145e-05	0.0041468	Down	-//-
Novel02535	107.496	352.2	-1.7121	0.0025644	0.049428	Down	-//-
Novel02536	27.3792	129.072	-2.237	4.2781e-05	0.0026239	Down	-//-
Novel02537	27.857	99.747	-1.8402	0.00082807	0.023248	Down	-//-
Novel02549	8.81619	57.4352	-2.7037	6.2115e-05	0.0035125	Down	-//-
Novel02550	13.2929	133.304	-3.326	1.4535e-08	2.9971e-06	Down	-//-
Novel02581	2.41944	26.0938	-3.431	0.00025741	0.010021	Down	-//-
Novel02584	40.1822	158.197	-1.9771	0.00016171	0.0070846	Down	-//-
Novel02602	9.93963	45.0419	-2.18	0.0015693	0.035997	Down	-//-
Novel02638	200.689	1928.51	-3.2645	8.4524e-12	4.5951e-09	Down	-//-
Novel02836	18.7933	67.6707	-1.8483	0.0021405	0.044139	Down	-//-
Novel02944	314.134	976.503	-1.6362	0.00031761	0.011617	Down	-//-
Novel03128	174.737	629.525	-1.8491	6.872e-05	0.0037875	Down	-//-
Novel03268	8.53162	53.6064	-2.6515	8.391e-05	0.0043971	Down	-//-
Novel03310	4.44397	30.6288	-2.785	0.0007294	0.020995	Down	-//-
Novel03314	8.78032	39.9068	-2.1843	0.0021517	0.044218	Down	-//-
