# Supplementary material for: Transcriptomic Analysis of Ovaries from Pigs with High And Low Litter Size
Source: PLoS One. 2015 Oct 1;10(10):e0139514. doi: 10.1371/journal.pone.0139514 (PMC4591126; doi:10.1371/journal.pone.0139514)
Supplement: S3 Table — (XLS) [file pone.0139514.s004.xls]

## Sheet: sheet1
Table S3. Significantly enriched GO terms among differentially expressed genes.
GO_accession	Description	Term_type	Over_represented_pValue	Corrected_pValue	DEG_item	DEG_list	Bg_item	Bg_list	Up	Up_Gene_names	Down	Down_Gene_names
GO:0008152	metabolic process	biological_process	2.626e-08	6.2899e-06	485	893	8170	18511	364	ENSSSCG00000025721,ENSSSCG00000013001,ENSSSCG00000010259,ENSSSCG00000021774,ENSSSCG00000023048,ENSSSCG00000021578,ENSSSCG00000000789,ENSSSCG00000004383,ENSSSCG00000017068,ENSSSCG00000009963,ENSSSCG00000023898,ENSSSCG00000002776,ENSSSCG00000003825,ENSSSCG00000002008,ENSSSCG00000000767,ENSSSCG00000024587,ENSSSCG00000013858,ENSSSCG00000015390,ENSSSCG00000023369,ENSSSCG00000010330,ENSSSCG00000024550,…	121	ENSSSCG00000026923,ENSSSCG00000009765,ENSSSCG00000023195,ENSSSCG00000028840,ENSSSCG00000029408,ENSSSCG00000030018,ENSSSCG00000009704,ENSSSCG00000021757,ENSSSCG00000013332,ENSSSCG00000028301,ENSSSCG00000001760,ENSSSCG00000028924,ENSSSCG00000016151,ENSSSCG00000000399,ENSSSCG00000028169,ENSSSCG00000003773,ENSSSCG00000021640,ENSSSCG00000026748,ENSSSCG00000011307,ENSSSCG00000013772,ENSSSCG00000000443,…
GO:0003824	catalytic activity	molecular_function	4.3785e-12	2.547e-09	456	893	7053	18511	353	ENSSSCG00000025565,ENSSSCG00000027282,ENSSSCG00000008491,ENSSSCG00000010132,ENSSSCG00000000195,ENSSSCG00000029304,ENSSSCG00000001817,ENSSSCG00000021786,ENSSSCG00000001047,ENSSSCG00000010148,ENSSSCG00000017498,Novel03276,ENSSSCG00000007739,ENSSSCG00000012837,ENSSSCG00000005083,ENSSSCG00000003651,ENSSSCG00000025268,ENSSSCG00000006702,ENSSSCG00000020686,ENSSSCG00000009645,ENSSSCG00000003402,ENSSSCG0…	103	ENSSSCG00000001760,ENSSSCG00000028924,ENSSSCG00000016151,ENSSSCG00000028169,ENSSSCG00000003773,ENSSSCG00000026748,ENSSSCG00000013145,ENSSSCG00000000443,ENSSSCG00000008792,ENSSSCG00000026279,ENSSSCG00000017963,ENSSSCG00000021834,Novel00543,ENSSSCG00000014024,ENSSSCG00000018044,ENSSSCG00000011065,ENSSSCG00000005983,ENSSSCG00000027984,ENSSSCG00000003905,ENSSSCG00000009765,ENSSSCG00000028840,ENSSSCG0…
GO:0044710	single-organism metabolic process	biological_process	4.9051e-19	9.9868e-16	221	893	2433	18511	187	Novel00008,ENSSSCG00000009139,ENSSSCG00000006522,ENSSSCG00000013526,ENSSSCG00000005305,ENSSSCG00000010456,ENSSSCG00000004632,ENSSSCG00000009393,ENSSSCG00000010944,ENSSSCG00000023141,ENSSSCG00000030626,ENSSSCG00000017316,ENSSSCG00000016077,ENSSSCG00000003402,ENSSSCG00000027072,ENSSSCG00000006702,ENSSSCG00000012896,ENSSSCG00000020686,ENSSSCG00000027175,ENSSSCG00000013877,ENSSSCG00000010148,ENSSSCG0…	34	ENSSSCG00000018044,ENSSSCG00000011065,Novel00543,ENSSSCG00000004423,ENSSSCG00000000443,Novel00555,ENSSSCG00000023005,ENSSSCG00000028169,ENSSSCG00000028924,ENSSSCG00000016151,ENSSSCG00000011624,ENSSSCG00000017396,ENSSSCG00000004644,ENSSSCG00000004734,ENSSSCG00000024088,ENSSSCG00000026923,ENSSSCG00000030217,ENSSSCG00000010099,ENSSSCG00000021742,ENSSSCG00000010214,ENSSSCG00000004270,ENSSSCG000000143…
GO:0016491	oxidoreductase activity	molecular_function	2.4699e-19	9.9868e-16	132	893	1165	18511	120	ENSSSCG00000023141,ENSSSCG00000030626,ENSSSCG00000009717,ENSSSCG00000003402,ENSSSCG00000012896,ENSSSCG00000006702,ENSSSCG00000020686,ENSSSCG00000005083,ENSSSCG00000010148,ENSSSCG00000008237,ENSSSCG00000001047,ENSSSCG00000029304,ENSSSCG00000014080,ENSSSCG00000006337,ENSSSCG00000008877,ENSSSCG00000006308,ENSSSCG00000021411,ENSSSCG00000015902,ENSSSCG00000016492,ENSSSCG00000010682,ENSSSCG00000000046,…	12	ENSSSCG00000018044,Novel00543,ENSSSCG00000009406,ENSSSCG00000028169,ENSSSCG00000024088,ENSSSCG00000025669,ENSSSCG00000016554,ENSSSCG00000016898,ENSSSCG00000013053,ENSSSCG00000009490,ENSSSCG00000004164,ENSSSCG00000015619
GO:0055114	oxidation-reduction process	biological_process	8.0074e-15	8.1516e-12	115	893	1066	18511	101	ENSSSCG00000004679,ENSSSCG00000004675,ENSSSCG00000013302,ENSSSCG00000004454,ENSSSCG00000006213,ENSSSCG00000017068,ENSSSCG00000021406,ENSSSCG00000027085,ENSSSCG00000009150,ENSSSCG00000009916,ENSSSCG00000018075,ENSSSCG00000028156,Novel00706,ENSSSCG00000008571,ENSSSCG00000023898,ENSSSCG00000029589,ENSSSCG00000003825,ENSSSCG00000023369,ENSSSCG00000021355,ENSSSCG00000027525,ENSSSCG00000016695,ENSSSCG0…	14	ENSSSCG00000024088,ENSSSCG00000015619,ENSSSCG00000004164,ENSSSCG00000017396,ENSSSCG00000016898,ENSSSCG00000016554,ENSSSCG00000028169,ENSSSCG00000023005,Novel00555,ENSSSCG00000000443,ENSSSCG00000004270,ENSSSCG00000021742,Novel00543,ENSSSCG00000018044
GO:0044281	small molecule metabolic process	biological_process	1.034e-09	3.0074e-07	97	893	1020	18511	84	ENSSSCG00000011250,ENSSSCG00000023186,ENSSSCG00000029589,ENSSSCG00000020738,ENSSSCG00000023898,ENSSSCG00000008571,Novel00104,ENSSSCG00000022492,ENSSSCG00000002718,ENSSSCG00000016695,ENSSSCG00000017014,ENSSSCG00000000789,ENSSSCG00000002374,ENSSSCG00000024644,ENSSSCG00000003853,ENSSSCG00000017694,ENSSSCG00000009150,ENSSSCG00000028740,ENSSSCG00000016349,ENSSSCG00000000613,ENSSSCG00000017068,ENSSSCG0…	13	ENSSSCG00000026923,ENSSSCG00000017396,ENSSSCG00000005056,ENSSSCG00000004644,Novel00555,ENSSSCG00000021964,ENSSSCG00000017101,ENSSSCG00000016898,ENSSSCG00000016151,ENSSSCG00000004423,ENSSSCG00000021742,ENSSSCG00000010099,ENSSSCG00000017562
GO:0006629	lipid metabolic process	biological_process	3.5598e-15	4.8318e-12	82	893	625	18511	69	ENSSSCG00000009393,ENSSSCG00000008569,ENSSSCG00000005016,ENSSSCG00000010592,ENSSSCG00000003837,ENSSSCG00000010944,ENSSSCG00000028794,ENSSSCG00000005305,Novel00008,ENSSSCG00000009139,ENSSSCG00000006522,ENSSSCG00000016872,ENSSSCG00000013877,ENSSSCG00000016974,ENSSSCG00000008239,ENSSSCG00000003018,ENSSSCG00000028517,ENSSSCG00000011653,ENSSSCG00000028431,ENSSSCG00000006089,ENSSSCG00000008237,ENSSSCG0…	13	ENSSSCG00000030217,ENSSSCG00000011065,ENSSSCG00000014302,ENSSSCG00000010214,ENSSSCG00000012377,ENSSSCG00000028924,ENSSSCG00000016151,Novel01032,ENSSSCG00000024566,ENSSSCG00000030580,ENSSSCG00000017396,ENSSSCG00000015619,ENSSSCG00000004734
GO:1901564	organonitrogen compound metabolic process	biological_process	0.00025769	0.022515	82	893	1077	18511	68	ENSSSCG00000005199,ENSSSCG00000016492,ENSSSCG00000027919,ENSSSCG00000012758,ENSSSCG00000023063,ENSSSCG00000001780,ENSSSCG00000004373,ENSSSCG00000007286,ENSSSCG00000025486,ENSSSCG00000001016,ENSSSCG00000013298,ENSSSCG00000018049,ENSSSCG00000014219,ENSSSCG00000011916,ENSSSCG00000005970,ENSSSCG00000010274,ENSSSCG00000029589,ENSSSCG00000023898,Novel00104,ENSSSCG00000023186,ENSSSCG00000016695,ENSSSCG0…	14	ENSSSCG00000011624,ENSSSCG00000017396,ENSSSCG00000005056,ENSSSCG00000004644,ENSSSCG00000026923,ENSSSCG00000004423,ENSSSCG00000010099,ENSSSCG00000015294,ENSSSCG00000017562,ENSSSCG00000000443,Novel00555,ENSSSCG00000021964,ENSSSCG00000017101,ENSSSCG00000016898
GO:0006082	organic acid metabolic process	biological_process	4.364e-10	1.3669e-07	58	893	476	18511	53	ENSSSCG00000006089,ENSSSCG00000007072,ENSSSCG00000008237,ENSSSCG00000007307,ENSSSCG00000002718,ENSSSCG00000002404,ENSSSCG00000011250,ENSSSCG00000029589,ENSSSCG00000023898,ENSSSCG00000028431,ENSSSCG00000029304,ENSSSCG00000008571,ENSSSCG00000010056,ENSSSCG00000017694,ENSSSCG00000009150,ENSSSCG00000011755,ENSSSCG00000026153,ENSSSCG00000017068,ENSSSCG00000027784,ENSSSCG00000021977,ENSSSCG00000026850,…	5	ENSSSCG00000021964,ENSSSCG00000016898,ENSSSCG00000016151,ENSSSCG00000017396,ENSSSCG00000004644
GO:0019752	carboxylic acid metabolic process	biological_process	4.364e-10	1.3669e-07	58	893	476	18511	53	ENSSSCG00000006089,ENSSSCG00000007072,ENSSSCG00000008237,ENSSSCG00000007307,ENSSSCG00000002718,ENSSSCG00000002404,ENSSSCG00000011250,ENSSSCG00000029589,ENSSSCG00000029304,ENSSSCG00000028431,ENSSSCG00000023898,ENSSSCG00000008571,ENSSSCG00000009150,ENSSSCG00000017694,ENSSSCG00000010056,ENSSSCG00000011755,ENSSSCG00000026153,ENSSSCG00000017068,ENSSSCG00000027784,ENSSSCG00000021977,ENSSSCG00000026850,…	5	ENSSSCG00000021964,ENSSSCG00000016898,ENSSSCG00000016151,ENSSSCG00000017396,ENSSSCG00000004644
GO:0043436	oxoacid metabolic process	biological_process	4.364e-10	1.3669e-07	58	893	476	18511	53	ENSSSCG00000027784,ENSSSCG00000026153,ENSSSCG00000017068,ENSSSCG00000017694,ENSSSCG00000010056,ENSSSCG00000009150,ENSSSCG00000011755,ENSSSCG00000026850,ENSSSCG00000015299,ENSSSCG00000021977,ENSSSCG00000002374,ENSSSCG00000000789,ENSSSCG00000011312,ENSSSCG00000005776,ENSSSCG00000021227,ENSSSCG00000024644,ENSSSCG00000003853,ENSSSCG00000007307,ENSSSCG00000008237,ENSSSCG00000006089,ENSSSCG00000007072,…	5	ENSSSCG00000016898,ENSSSCG00000016151,ENSSSCG00000021964,ENSSSCG00000004644,ENSSSCG00000017396
GO:0044255	cellular lipid metabolic process	biological_process	4.8251e-09	1.228e-06	54	893	448	18511	41	ENSSSCG00000008571,ENSSSCG00000028431,ENSSSCG00000029589,ENSSSCG00000011250,ENSSSCG00000006512,ENSSSCG00000002718,ENSSSCG00000016285,ENSSSCG00000021408,ENSSSCG00000008237,ENSSSCG00000006089,ENSSSCG00000003853,ENSSSCG00000012833,ENSSSCG00000023049,ENSSSCG00000002354,ENSSSCG00000026153,ENSSSCG00000017068,ENSSSCG00000017279,ENSSSCG00000021861,ENSSSCG00000009150,ENSSSCG00000017694,ENSSSCG00000003837,…	13	ENSSSCG00000004734,ENSSSCG00000012377,ENSSSCG00000016151,ENSSSCG00000028924,ENSSSCG00000030580,ENSSSCG00000024566,Novel01032,ENSSSCG00000011065,ENSSSCG00000017396,ENSSSCG00000030217,ENSSSCG00000014302,ENSSSCG00000010214,ENSSSCG00000015619
GO:0048037	cofactor binding	molecular_function	4.3064e-14	3.5072e-11	54	893	329	18511	52	ENSSSCG00000006719,ENSSSCG00000015268,ENSSSCG00000002686,ENSSSCG00000005776,ENSSSCG00000014080,ENSSSCG00000004454,ENSSSCG00000021977,ENSSSCG00000015299,ENSSSCG00000009150,ENSSSCG00000002354,ENSSSCG00000029304,ENSSSCG00000028431,ENSSSCG00000029589,ENSSSCG00000016156,ENSSSCG00000009916,ENSSSCG00000002297,ENSSSCG00000002404,ENSSSCG00000008237,ENSSSCG00000021408,ENSSSCG00000007072,ENSSSCG00000017690,…	2	ENSSSCG00000000443,ENSSSCG00000004644
GO:0008610	lipid biosynthetic process	biological_process	3.858e-10	1.3669e-07	51	893	382	18511	40	ENSSSCG00000011250,ENSSSCG00000002718,ENSSSCG00000006512,ENSSSCG00000006089,ENSSSCG00000008237,ENSSSCG00000021408,ENSSSCG00000016285,ENSSSCG00000003853,ENSSSCG00000006719,ENSSSCG00000023049,ENSSSCG00000006535,ENSSSCG00000012833,ENSSSCG00000017694,ENSSSCG00000017279,ENSSSCG00000021861,ENSSSCG00000010132,ENSSSCG00000026153,ENSSSCG00000002354,ENSSSCG00000017068,ENSSSCG00000024719,ENSSSCG00000008569,…	11	ENSSSCG00000012377,ENSSSCG00000028924,ENSSSCG00000016151,ENSSSCG00000030580,Novel01032,ENSSSCG00000011065,ENSSSCG00000030217,ENSSSCG00000017396,ENSSSCG00000014302,ENSSSCG00000010214,ENSSSCG00000015619
GO:0050662	coenzyme binding	molecular_function	4.3072e-12	2.547e-09	43	893	251	18511	43	ENSSSCG00000017523,ENSSSCG00000005083,ENSSSCG00000025486,ENSSSCG00000022758,ENSSSCG00000021739,ENSSSCG00000006702,ENSSSCG00000020686,ENSSSCG00000005970,ENSSSCG00000012657,ENSSSCG00000025108,ENSSSCG00000010723,ENSSSCG00000023435,ENSSSCG00000012758,ENSSSCG00000013349,ENSSSCG00000013729,ENSSSCG00000002712,ENSSSCG00000009717,ENSSSCG00000003138,ENSSSCG00000003402,ENSSSCG00000006337,ENSSSCG00000006308,…	0
GO:0006520	cellular amino acid metabolic process	biological_process	4.6455e-05	0.0052546	37	893	362	18511	33	ENSSSCG00000029304,ENSSSCG00000023898,ENSSSCG00000029589,ENSSSCG00000007307,ENSSSCG00000006089,ENSSSCG00000007072,ENSSSCG00000002404,ENSSSCG00000002374,ENSSSCG00000000789,ENSSSCG00000011312,ENSSSCG00000005776,ENSSSCG00000021227,ENSSSCG00000024644,ENSSSCG00000027784,ENSSSCG00000011755,ENSSSCG00000010056,ENSSSCG00000026850,ENSSSCG00000015299,ENSSSCG00000021977,ENSSSCG00000016077,ENSSSCG00000013349,…	4	ENSSSCG00000021964,ENSSSCG00000016898,ENSSSCG00000017396,ENSSSCG00000004644
GO:0016614	oxidoreductase activity, acting on CH-OH group of donors	molecular_function	5.6947e-12	2.8986e-09	33	893	160	18511	32	ENSSSCG00000016695,ENSSSCG00000017690,ENSSSCG00000027525,ENSSSCG00000008237,ENSSSCG00000008571,ENSSSCG00000028431,ENSSSCG00000029304,ENSSSCG00000029589,ENSSSCG00000015299,ENSSSCG00000021977,ENSSSCG00000009150,ENSSSCG00000015268,ENSSSCG00000005776,ENSSSCG00000006719,ENSSSCG00000014080,ENSSSCG00000004454,ENSSSCG00000006337,ENSSSCG00000008624,ENSSSCG00000012758,ENSSSCG00000005016,ENSSSCG00000012783,…	1	ENSSSCG00000028169
GO:0016616	oxidoreductase activity, acting on the CH-OH group of donors, NAD or NADP as acceptor	molecular_function	1.5432e-11	6.9819e-09	31	893	148	18511	30	ENSSSCG00000002712,ENSSSCG00000003138,ENSSSCG00000003402,ENSSSCG00000012783,ENSSSCG00000029304,ENSSSCG00000028431,ENSSSCG00000029589,ENSSSCG00000012758,ENSSSCG00000008571,ENSSSCG00000008237,ENSSSCG00000008624,ENSSSCG00000017690,ENSSSCG00000027525,ENSSSCG00000006337,ENSSSCG00000016695,ENSSSCG00000014080,ENSSSCG00000004454,ENSSSCG00000021739,ENSSSCG00000006719,ENSSSCG00000025486,ENSSSCG00000022758,…	1	ENSSSCG00000028169
GO:0044283	small molecule biosynthetic process	biological_process	3.2912e-05	0.0039417	28	893	236	18511	27	ENSSSCG00000005776,ENSSSCG00000003853,ENSSSCG00000025486,ENSSSCG00000008857,ENSSSCG00000015299,ENSSSCG00000026850,ENSSSCG00000021977,ENSSSCG00000011653,ENSSSCG00000006535,ENSSSCG00000028517,ENSSSCG00000026153,ENSSSCG00000017068,ENSSSCG00000017694,ENSSSCG00000013349,ENSSSCG00000008569,ENSSSCG00000004632,ENSSSCG00000024719,ENSSSCG00000029304,ENSSSCG00000029589,ENSSSCG00000004049,ENSSSCG00000023186,…	1	ENSSSCG00000016151
GO:0044711	single-organism biosynthetic process	biological_process	0.00014145	0.013091	28	893	255	18511	27	ENSSSCG00000006535,ENSSSCG00000021977,ENSSSCG00000011653,ENSSSCG00000015299,ENSSSCG00000026850,ENSSSCG00000017694,ENSSSCG00000017068,ENSSSCG00000026153,ENSSSCG00000028517,ENSSSCG00000025486,ENSSSCG00000003853,ENSSSCG00000005776,ENSSSCG00000008857,ENSSSCG00000002718,ENSSSCG00000004373,ENSSSCG00000006089,ENSSSCG00000003968,ENSSSCG00000007286,ENSSSCG00000029589,ENSSSCG00000029304,ENSSSCG00000024719,…	1	ENSSSCG00000016151
GO:0016053	organic acid biosynthetic process	biological_process	1.7466e-05	0.0021552	25	893	191	18511	24	ENSSSCG00000002718,ENSSSCG00000004373,ENSSSCG00000007286,ENSSSCG00000003968,ENSSSCG00000006089,ENSSSCG00000024719,ENSSSCG00000029304,ENSSSCG00000029589,ENSSSCG00000013349,ENSSSCG00000008569,ENSSSCG00000004049,ENSSSCG00000011250,ENSSSCG00000011653,ENSSSCG00000021977,ENSSSCG00000015299,ENSSSCG00000026850,ENSSSCG00000017694,ENSSSCG00000028517,ENSSSCG00000026153,ENSSSCG00000017068,ENSSSCG00000003853,…	1	ENSSSCG00000016151
GO:0046394	carboxylic acid biosynthetic process	biological_process	1.7466e-05	0.0021552	25	893	191	18511	24	ENSSSCG00000004373,ENSSSCG00000002718,ENSSSCG00000006089,ENSSSCG00000003968,ENSSSCG00000007286,ENSSSCG00000008569,ENSSSCG00000013349,ENSSSCG00000029589,ENSSSCG00000024719,ENSSSCG00000029304,ENSSSCG00000011250,ENSSSCG00000004049,ENSSSCG00000015299,ENSSSCG00000026850,ENSSSCG00000021977,ENSSSCG00000011653,ENSSSCG00000026153,ENSSSCG00000017068,ENSSSCG00000028517,ENSSSCG00000017694,ENSSSCG00000005776,…	1	ENSSSCG00000016151
GO:0006631	fatty acid metabolic process	biological_process	3.0664e-09	8.3243e-07	22	893	97	18511	21	ENSSSCG00000008569,ENSSSCG00000008571,ENSSSCG00000029589,ENSSSCG00000024719,ENSSSCG00000017198,ENSSSCG00000028431,ENSSSCG00000003138,ENSSSCG00000011250,ENSSSCG00000004049,ENSSSCG00000002718,ENSSSCG00000008237,ENSSSCG00000003853,ENSSSCG00000021739,ENSSSCG00000008857,ENSSSCG00000011653,ENSSSCG00000017068,ENSSSCG00000026153,ENSSSCG00000028517,ENSSSCG00000017694,ENSSSCG00000009150,ENSSSCG00000005970	1	ENSSSCG00000016151
GO:0032787	monocarboxylic acid metabolic process	biological_process	4.0374e-08	9.1334e-06	22	893	110	18511	21	ENSSSCG00000029589,ENSSSCG00000017198,ENSSSCG00000024719,ENSSSCG00000028431,ENSSSCG00000008569,ENSSSCG00000008571,ENSSSCG00000011250,ENSSSCG00000003138,ENSSSCG00000004049,ENSSSCG00000002718,ENSSSCG00000008237,ENSSSCG00000003853,ENSSSCG00000008857,ENSSSCG00000021739,ENSSSCG00000011653,ENSSSCG00000009150,ENSSSCG00000017694,ENSSSCG00000005970,ENSSSCG00000026153,ENSSSCG00000017068,ENSSSCG00000028517	1	ENSSSCG00000016151
GO:0050660	flavin adenine dinucleotide binding	molecular_function	8.2445e-06	0.0011191	17	893	92	18511	17	ENSSSCG00000008877,ENSSSCG00000027525,ENSSSCG00000008237,ENSSSCG00000004774,ENSSSCG00000010723,ENSSSCG00000016156,ENSSSCG00000002712,ENSSSCG00000009916,ENSSSCG00000013729,ENSSSCG00000020686,ENSSSCG00000006702,ENSSSCG00000002354,ENSSSCG00000009150,ENSSSCG00000012657,ENSSSCG00000005970,ENSSSCG00000015268,ENSSSCG00000021739	0
GO:0006732	coenzyme metabolic process	biological_process	0.00037031	0.031182	16	893	120	18511	16	ENSSSCG00000005776,ENSSSCG00000025486,ENSSSCG00000017014,ENSSSCG00000014080,ENSSSCG00000015299,ENSSSCG00000005970,ENSSSCG00000009150,ENSSSCG00000012758,ENSSSCG00000004632,ENSSSCG00000029304,ENSSSCG00000016492,ENSSSCG00000010456,ENSSSCG00000029589,ENSSSCG00000003402,ENSSSCG00000004373,ENSSSCG00000016695	0
GO:0016627	oxidoreductase activity, acting on the CH-CH group of donors	molecular_function	6.5808e-05	0.0066993	16	893	100	18511	15	ENSSSCG00000017103,ENSSSCG00000009150,ENSSSCG00000013780,ENSSSCG00000030318,ENSSSCG00000025486,ENSSSCG00000004774,ENSSSCG00000001047,ENSSSCG00000017198,ENSSSCG00000010723,ENSSSCG00000012758,ENSSSCG00000013349,ENSSSCG00000010592,ENSSSCG00000013729,ENSSSCG00000009916,ENSSSCG00000016156	1	ENSSSCG00000018044
GO:0006006	glucose metabolic process	biological_process	2.0713e-06	0.00036672	13	893	56	18511	13	ENSSSCG00000012758,ENSSSCG00000005776,ENSSSCG00000007507,ENSSSCG00000010437,ENSSSCG00000029304,ENSSSCG00000029589,ENSSSCG00000003402,ENSSSCG00000016695,ENSSSCG00000015299,ENSSSCG00000025108,ENSSSCG00000017759,ENSSSCG00000005970,ENSSSCG00000009150	0
GO:0006633	fatty acid biosynthetic process	biological_process	3.2157e-06	0.00048497	13	893	56	18511	12	ENSSSCG00000011653,ENSSSCG00000002718,ENSSSCG00000017694,ENSSSCG00000028517,ENSSSCG00000026153,ENSSSCG00000017068,ENSSSCG00000003853,ENSSSCG00000024719,ENSSSCG00000008569,ENSSSCG00000008857,ENSSSCG00000004049,ENSSSCG00000011250	1	ENSSSCG00000016151
GO:0072330	monocarboxylic acid biosynthetic process	biological_process	1.3451e-05	0.0017669	13	893	63	18511	12	ENSSSCG00000008569,ENSSSCG00000003853,ENSSSCG00000024719,ENSSSCG00000011250,ENSSSCG00000004049,ENSSSCG00000008857,ENSSSCG00000002718,ENSSSCG00000011653,ENSSSCG00000017068,ENSSSCG00000026153,ENSSSCG00000028517,ENSSSCG00000017694	1	ENSSSCG00000016151
GO:0019318	hexose metabolic process	biological_process	0.00052404	0.040207	13	893	92	18511	13	ENSSSCG00000015299,ENSSSCG00000016695,ENSSSCG00000017759,ENSSSCG00000025108,ENSSSCG00000009150,ENSSSCG00000005970,ENSSSCG00000005776,ENSSSCG00000012758,ENSSSCG00000029589,ENSSSCG00000007507,ENSSSCG00000029304,ENSSSCG00000010437,ENSSSCG00000003402	0
GO:0016052	carbohydrate catabolic process	biological_process	8.4848e-05	0.0082262	12	893	64	18511	11	ENSSSCG00000023157,ENSSSCG00000016695,ENSSSCG00000015299,ENSSSCG00000017759,ENSSSCG00000005970,ENSSSCG00000009150,ENSSSCG00000012758,ENSSSCG00000005776,ENSSSCG00000029304,ENSSSCG00000029589,ENSSSCG00000003402	1	ENSSSCG00000020675
GO:0006733	oxidoreduction coenzyme metabolic process	biological_process	2.4768e-06	0.00042024	11	893	40	18511	11	ENSSSCG00000016695,ENSSSCG00000015299,ENSSSCG00000009150,ENSSSCG00000005970,ENSSSCG00000029589,ENSSSCG00000029304,ENSSSCG00000016492,ENSSSCG00000004632,ENSSSCG00000005776,ENSSSCG00000012758,ENSSSCG00000003402	0
GO:0006739	NADP metabolic process	biological_process	3.6196e-07	7.7574e-05	10	893	26	18511	10	ENSSSCG00000012758,ENSSSCG00000005776,ENSSSCG00000016492,ENSSSCG00000029304,ENSSSCG00000029589,ENSSSCG00000003402,ENSSSCG00000015299,ENSSSCG00000016695,ENSSSCG00000005970,ENSSSCG00000009150	0
GO:0019362	pyridine nucleotide metabolic process	biological_process	2.8214e-06	0.00044187	10	893	33	18511	10	ENSSSCG00000005970,ENSSSCG00000009150,ENSSSCG00000015299,ENSSSCG00000016695,ENSSSCG00000003402,ENSSSCG00000012758,ENSSSCG00000005776,ENSSSCG00000016492,ENSSSCG00000029304,ENSSSCG00000029589	0
GO:0046496	nicotinamide nucleotide metabolic process	biological_process	2.8214e-06	0.00044187	10	893	33	18511	10	ENSSSCG00000016492,ENSSSCG00000029304,ENSSSCG00000029589,ENSSSCG00000012758,ENSSSCG00000005776,ENSSSCG00000003402,ENSSSCG00000016695,ENSSSCG00000015299,ENSSSCG00000005970,ENSSSCG00000009150	0
GO:0072524	pyridine-containing compound metabolic process	biological_process	3.8276e-06	0.00055664	10	893	34	18511	10	ENSSSCG00000003402,ENSSSCG00000029589,ENSSSCG00000029304,ENSSSCG00000016492,ENSSSCG00000005776,ENSSSCG00000012758,ENSSSCG00000009150,ENSSSCG00000005970,ENSSSCG00000016695,ENSSSCG00000015299	0
GO:0008202	steroid metabolic process	biological_process	6.7519e-06	0.00094806	10	893	35	18511	10	ENSSSCG00000003138,ENSSSCG00000022758,ENSSSCG00000012758,ENSSSCG00000009393,ENSSSCG00000006719,ENSSSCG00000025486,ENSSSCG00000020738,ENSSSCG00000003018,ENSSSCG00000006337,ENSSSCG00000006535	0
GO:0006007	glucose catabolic process	biological_process	6.1335e-05	0.006404	10	893	46	18511	10	ENSSSCG00000016695,ENSSSCG00000015299,ENSSSCG00000017759,ENSSSCG00000005970,ENSSSCG00000009150,ENSSSCG00000012758,ENSSSCG00000005776,ENSSSCG00000029304,ENSSSCG00000029589,ENSSSCG00000003402	0
GO:0019320	hexose catabolic process	biological_process	6.1335e-05	0.006404	10	893	46	18511	10	ENSSSCG00000005776,ENSSSCG00000012758,ENSSSCG00000029589,ENSSSCG00000029304,ENSSSCG00000003402,ENSSSCG00000015299,ENSSSCG00000016695,ENSSSCG00000017759,ENSSSCG00000009150,ENSSSCG00000005970	0
GO:0046365	monosaccharide catabolic process	biological_process	7.5085e-05	0.0074572	10	893	47	18511	10	ENSSSCG00000009150,ENSSSCG00000005970,ENSSSCG00000017759,ENSSSCG00000015299,ENSSSCG00000016695,ENSSSCG00000003402,ENSSSCG00000029589,ENSSSCG00000029304,ENSSSCG00000005776,ENSSSCG00000012758	0
GO:0044724	single-organism carbohydrate catabolic process	biological_process	0.00042758	0.034139	10	893	56	18511	10	ENSSSCG00000016695,ENSSSCG00000015299,ENSSSCG00000009150,ENSSSCG00000005970,ENSSSCG00000017759,ENSSSCG00000029589,ENSSSCG00000029304,ENSSSCG00000005776,ENSSSCG00000012758,ENSSSCG00000003402	0
GO:0006098	pentose-phosphate shunt	biological_process	1.1717e-06	0.00021687	9	893	23	18511	9	ENSSSCG00000005970,ENSSSCG00000009150,ENSSSCG00000016695,ENSSSCG00000015299,ENSSSCG00000003402,ENSSSCG00000012758,ENSSSCG00000005776,ENSSSCG00000029304,ENSSSCG00000029589	0
GO:0006740	NADPH regeneration	biological_process	1.1717e-06	0.00021687	9	893	23	18511	9	ENSSSCG00000029589,ENSSSCG00000029304,ENSSSCG00000005776,ENSSSCG00000012758,ENSSSCG00000003402,ENSSSCG00000016695,ENSSSCG00000015299,ENSSSCG00000009150,ENSSSCG00000005970	0
GO:0006720	isoprenoid metabolic process	biological_process	0.00038288	0.031182	9	893	43	18511	9	ENSSSCG00000002354,ENSSSCG00000008237,ENSSSCG00000021408,ENSSSCG00000028794,ENSSSCG00000005970,ENSSSCG00000006512,ENSSSCG00000008877,ENSSSCG00000016872,ENSSSCG00000005016	0
GO:0008299	isoprenoid biosynthetic process	biological_process	0.00038288	0.031182	9	893	43	18511	9	ENSSSCG00000008877,ENSSSCG00000006512,ENSSSCG00000005970,ENSSSCG00000008237,ENSSSCG00000021408,ENSSSCG00000028794,ENSSSCG00000002354,ENSSSCG00000005016,ENSSSCG00000016872	0
GO:0004616	phosphogluconate dehydrogenase (decarboxylating) activity	molecular_function	7.0253e-07	0.00014303	9	893	22	18511	9	ENSSSCG00000003402,ENSSSCG00000005776,ENSSSCG00000012758,ENSSSCG00000029589,ENSSSCG00000029304,ENSSSCG00000009150,ENSSSCG00000005970,ENSSSCG00000015299,ENSSSCG00000016695	0
GO:0006694	steroid biosynthetic process	biological_process	0.0005332	0.040207	7	893	29	18511	7	ENSSSCG00000006719,ENSSSCG00000006337,ENSSSCG00000006535,ENSSSCG00000025486,ENSSSCG00000022758,ENSSSCG00000012758,ENSSSCG00000003138	0
GO:0003857	3-hydroxyacyl-CoA dehydrogenase activity	molecular_function	0.00011857	0.011228	7	893	23	18511	7	ENSSSCG00000029589,ENSSSCG00000028431,ENSSSCG00000008571,ENSSSCG00000009150,ENSSSCG00000005970,ENSSSCG00000021739,ENSSSCG00000003138	0
GO:0003995	acyl-CoA dehydrogenase activity	molecular_function	0.00066411	0.045835	7	893	28	18511	6	ENSSSCG00000017198,ENSSSCG00000010723,ENSSSCG00000004774,ENSSSCG00000013729,ENSSSCG00000009916,ENSSSCG00000016156	1	ENSSSCG00000018044
GO:0052646	alditol phosphate metabolic process	biological_process	0.00022396	0.020266	6	893	18	18511	6	ENSSSCG00000009150,ENSSSCG00000006089,ENSSSCG00000005970,ENSSSCG00000008237,ENSSSCG00000029589,ENSSSCG00000021977	0
GO:0003854	3-beta-hydroxy-delta5-steroid dehydrogenase activity	molecular_function	0.000639	0.044862	6	893	22	18511	6	ENSSSCG00000006337,ENSSSCG00000006719,ENSSSCG00000025486,ENSSSCG00000012758,ENSSSCG00000022758,ENSSSCG00000003138	0
GO:0016229	steroid dehydrogenase activity	molecular_function	0.000639	0.044862	6	893	22	18511	6	ENSSSCG00000003138,ENSSSCG00000025486,ENSSSCG00000006719,ENSSSCG00000006337,ENSSSCG00000022758,ENSSSCG00000012758	0
GO:0033764	steroid dehydrogenase activity, acting on the CH-OH group of donors, NAD or NADP as acceptor	molecular_function	0.000639	0.044862	6	893	22	18511	6	ENSSSCG00000003138,ENSSSCG00000012758,ENSSSCG00000022758,ENSSSCG00000006337,ENSSSCG00000006719,ENSSSCG00000025486	0
GO:0004315	3-oxoacyl-[acyl-carrier-protein] synthase activity	molecular_function	5.0153e-05	0.0055195	5	893	9	18511	5	ENSSSCG00000003853,ENSSSCG00000008569,ENSSSCG00000004049,ENSSSCG00000011250,ENSSSCG00000026153	0
GO:0004312	fatty acid synthase activity	molecular_function	0.00025987	0.022515	5	893	12	18511	5	ENSSSCG00000011250,ENSSSCG00000026153,ENSSSCG00000004049,ENSSSCG00000003853,ENSSSCG00000008569	0
GO:0006487	protein N-linked glycosylation	biological_process	0.00045124	0.035335	4	893	9	18511	3	ENSSSCG00000028227,ENSSSCG00000028728,ENSSSCG00000007330	1	ENSSSCG00000004997
GO:0008250	oligosaccharyltransferase complex	cellular_component	3.8475e-05	0.0044763	4	893	6	18511	3	ENSSSCG00000028227,ENSSSCG00000007330,ENSSSCG00000028728	1	ENSSSCG00000004997
GO:0016624	oxidoreductase activity, acting on the aldehyde or oxo group of donors, disulfide as acceptor	molecular_function	0.00058977	0.043665	4	893	8	18511	4	ENSSSCG00000021408,ENSSSCG00000028794,ENSSSCG00000010394,ENSSSCG00000016743	0
