# Supplementary material for: Transcriptomic Analysis of Ovaries from Pigs with High And Low Litter Size
Source: PLoS One. 2015 Oct 1;10(10):e0139514. doi: 10.1371/journal.pone.0139514 (PMC4591126; doi:10.1371/journal.pone.0139514)
Supplement: S4 Table — (XLS) [file pone.0139514.s005.xls]

## Sheet: sheet1
Table S4. Significantly enriched KEGG pathways among differentially expressed genes
Term	Database	ID	Input number	Background number	P-Value	Corrected P-Value	Input	KEGG_ID/KO	Entrez_ID	Hyperlink
Metabolic pathways	KEGG PATHWAY	ssc01100	191	1166	1.14289e-18	2.90295e-16	ENSSSCG00000003825|ENSSSCG00000003824|ENSSSCG00000023325|ENSSSCG00000027266|ENSSSCG00000000767|Novel00211|ENSSSCG00000021408|ENSSSCG00000007426|ENSSSCG00000002797|ENSSSCG00000001760|ENSSSCG00000021406|ENSSSCG00000009490|ENSSSCG00000007307|ENSSSCG00000014219|ENSSSCG00000017014|ENSSSCG00000004049|ENSSSCG00000028794|ENSSSCG00000013729|ENSSSCG00000022742|ENSSSCG00000030318|ENSSSCG00000025273|ENSSSCG0…	ssc:100524940|ssc:100525112|ssc:396930|ssc:100049690|ssc:100156112|ssc:100622645|ssc:100127150|ssc:100157173|ssc:396968|ssc:100156446|ssc:403329|ssc:574066|ssc:100156145|ssc:100312964|ssc:100512746|ssc:100152303|ssc:100142666|ssc:100522477|ssc:399538|ssc:100524676|ssc:403329|ssc:100522133|ssc:100154810|ssc:448846|ssc:100152301|ssc:100739035|ssc:100621218|ssc:100142669|ssc:396931|ssc:100517106|ssc…	100524940|100525112|396930|100049690|100156112|100622645|100127150|100157173|396968|100156446|403329|574066|100156145|100312964|100512746|100152303|100142666|100522477|399538|100524676|403329|100522133|100154810|448846|100152301|100739035|100621218|100142669|396931|100517106|100625999|100512932|100151804|397324|397634|100628197|780433|100152230|100312978|100157459|100156262|448980|396967|445539|3…	http://www.genome.jp/kegg-bin/show_pathway?ssc01100/ssc:100525559%09red/ssc:100522133%09red/ssc:100312971%09red/ssc:100312973%09red/ssc:100312972%09red/ssc:100113422%09red/ssc:100516656%09red/ssc:100312978%09red/ssc:100511161%09red/ssc:100156047%09red/ssc:100157576%09red/ssc:100316854%09red/ssc:100154810%09red/ssc:100154650%09red/ssc:100144519%09red/ssc:397634%09red/ssc:397439%09red/ssc:100152303…
Carbon metabolism	KEGG PATHWAY	ssc01200	35	99	2.63563e-11	1.67363e-09	ENSSSCG00000007286|ENSSSCG00000017759|ENSSSCG00000021408|ENSSSCG00000002797|ENSSSCG00000007748|ENSSSCG00000002374|ENSSSCG00000009916|ENSSSCG00000025108|ENSSSCG00000010394|ENSSSCG00000004454|ENSSSCG00000004049|ENSSSCG00000030318|ENSSSCG00000009870|ENSSSCG00000028398|ENSSSCG00000003402|ENSSSCG00000027231|ENSSSCG00000005199|ENSSSCG00000009522|ENSSSCG00000025486|ENSSSCG00000010944|ENSSSCG00000012783|…	ssc:100153866|ssc:100512013|ssc:100127150|ssc:396968|ssc:100316854|ssc:397690|ssc:396932|ssc:100622986|ssc:100521870|ssc:397538|ssc:100152303|ssc:100524676|ssc:100154365|ssc:448846|ssc:397546|ssc:100524103|ssc:100739045|ssc:100524103|ssc:397039|ssc:397038|ssc:100525850|ssc:100158147|ssc:396999|ssc:780433|ssc:100628006|ssc:100626793|ssc:100156927|ssc:102166364|ssc:100156927|ssc:100153520|ssc:10015…	100153866|100512013|100127150|396968|100316854|397690|396932|100622986|100521870|397538|100152303|100524676|100154365|448846|397546|100524103|100739045|100524103|397039|397038|100525850|100158147|396999|780433|100628006|100626793|100156927|102166364|100156927|100153520|100152344|100523295|396967|397012|100515636|	http://www.genome.jp/kegg-bin/show_pathway?ssc01200/ssc:100512013%09red/ssc:100127150%09red/ssc:100525850%09red/ssc:396932%09red/ssc:100154365%09red/ssc:100515636%09red/ssc:780433%09red/ssc:100626793%09red/ssc:100524676%09red/ssc:100152303%09red/ssc:100152344%09red/ssc:100628006%09red/ssc:100316854%09red/ssc:397690%09red/ssc:397538%09red/ssc:100739045%09red/ssc:100153866%09red/ssc:100622986%09red…
Valine, leucine and isoleucine degradation	KEGG PATHWAY	ssc00280	26	46	3.03853e-12	3.85894e-10	ENSSSCG00000025942|ENSSSCG00000009150|ENSSSCG00000009916|ENSSSCG00000004049|ENSSSCG00000028794|ENSSSCG00000008569|ENSSSCG00000010723|ENSSSCG00000029589|ENSSSCG00000028398|ENSSSCG00000026025|ENSSSCG00000027231|ENSSSCG00000026384|ENSSSCG00000009522|ENSSSCG00000011653|ENSSSCG00000016695|ENSSSCG00000016872|ENSSSCG00000011250|ENSSSCG00000016971|ENSSSCG00000026153|ENSSSCG00000027282|ENSSSCG00000010790|…	ssc:100624482|ssc:397604|ssc:396932|ssc:100152303|ssc:100142666|ssc:397017|ssc:100154810|ssc:100516656|ssc:448846|ssc:100621218|ssc:100524103|ssc:100142669|ssc:100524103|ssc:100158147|ssc:100516841|ssc:100524223|ssc:100515577|ssc:100518224|ssc:100626793|ssc:100156927|ssc:100156927|ssc:397012|ssc:100156047|ssc:100142669|ssc:396841|ssc:100142669|	100624482|397604|396932|100152303|100142666|397017|100154810|100516656|448846|100621218|100524103|100142669|100524103|100158147|100516841|100524223|100515577|100518224|100626793|100156927|100156927|397012|100156047|100142669|396841|100142669|	http://www.genome.jp/kegg-bin/show_pathway?ssc00280/ssc:100516656%09red/ssc:100518224%09red/ssc:100154810%09red/ssc:396932%09red/ssc:100626793%09red/ssc:100152303%09red/ssc:100624482%09red/ssc:396841%09red/ssc:100142669%09red/ssc:100142666%09red/ssc:448846%09red/ssc:100621218%09red/ssc:100156047%09red/ssc:100516841%09red/ssc:397604%09red/ssc:100524103%09red/ssc:100515577%09red/ssc:397012%09red/ss…
Fatty acid metabolism	KEGG PATHWAY	ssc01212	25	45	1.05363e-11	8.9207e-10	ENSSSCG00000017198|ENSSSCG00000009245|ENSSSCG00000026153|ENSSSCG00000001760|ENSSSCG00000009916|ENSSSCG00000004049|ENSSSCG00000013780|ENSSSCG00000008569|ENSSSCG00000010723|ENSSSCG00000028398|ENSSSCG00000009150|ENSSSCG00000016156|ENSSSCG00000001433|ENSSSCG00000021739|ENSSSCG00000013072|ENSSSCG00000011250|ENSSSCG00000024015|ENSSSCG00000027282|ENSSSCG00000017694|ENSSSCG00000010554|ENSSSCG00000022758|…	ssc:100113422|ssc:100135661|ssc:100626793|ssc:100156446|ssc:396932|ssc:100152303|ssc:100515709|ssc:397017|ssc:100154810|ssc:448846|ssc:397604|ssc:396931|ssc:100144537|ssc:100312972|ssc:444997|ssc:100515577|ssc:444995|ssc:100156927|ssc:397324|ssc:396670|ssc:100312978|ssc:100156927|ssc:448980|ssc:397012|ssc:397561|	100113422|100135661|100626793|100156446|396932|100152303|100515709|397017|100154810|448846|397604|396931|100144537|100312972|444997|100515577|444995|100156927|397324|396670|100312978|100156927|448980|397012|397561|	http://www.genome.jp/kegg-bin/show_pathway?ssc01212/ssc:100312972%09red/ssc:100113422%09red/ssc:100312978%09red/ssc:396931%09red/ssc:100154810%09red/ssc:396932%09red/ssc:100626793%09red/ssc:100152303%09red/ssc:444995%09red/ssc:444997%09red/ssc:100156446%09red/ssc:397324%09red/ssc:448846%09red/ssc:100144537%09red/ssc:100135661%09red/ssc:100515709%09red/ssc:397604%09red/ssc:448980%09red/ssc:397012%…
Peroxisome	KEGG PATHWAY	ssc04146	22	80	4.15742e-06	9.59986e-05	ENSSSCG00000017198|ENSSSCG00000028943|ENSSSCG00000007426|ENSSSCG00000013896|ENSSSCG00000013302|ENSSSCG00000021578|ENSSSCG00000006720|ENSSSCG00000028398|ENSSSCG00000006535|ENSSSCG00000026025|ENSSSCG00000003853|ENSSSCG00000028431|ENSSSCG00000011250|ENSSSCG00000002362|ENSSSCG00000009931|ENSSSCG00000016822|ENSSSCG00000023264|ENSSSCG00000022758|ENSSSCG00000004134|ENSSSCG00000012583|ENSSSCG00000021355|…	ssc:100113422|ssc:733679|ssc:100157173|ssc:100519592|ssc:397568|ssc:397439|ssc:100522133|ssc:448846|ssc:100152301|ssc:100621218|ssc:397439|ssc:397574|ssc:100515577|ssc:100152503|ssc:100152230|ssc:100512020|ssc:102166364|ssc:100312978|ssc:100153726|ssc:448980|ssc:397036|ssc:100134962|	100113422|733679|100157173|100519592|397568|397439|100522133|448846|100152301|100621218|397439|397574|100515577|100152503|100152230|100512020|102166364|100312978|100153726|448980|397036|100134962|	http://www.genome.jp/kegg-bin/show_pathway?ssc04146/ssc:100134962%09red/ssc:100522133%09red/ssc:100152230%09red/ssc:100152301%09red/ssc:448980%09red/ssc:100153726%09red/ssc:100113422%09red/ssc:100519592%09red/ssc:397036%09red/ssc:733679%09red/ssc:102166364%09red/ssc:397568%09red/ssc:100152503%09red/ssc:100157173%09red/ssc:100621218%09red/ssc:100512020%09red/ssc:397439%09red/ssc:100312978%09red/ss…
Ovarian steroidogenesis	KEGG PATHWAY	ssc04913	21	51	2.96396e-08	1.07549e-06	ENSSSCG00000030900|ENSSSCG00000008421|ENSSSCG00000026109|ENSSSCG00000028512|ENSSSCG00000003824|Novel03297|ENSSSCG00000024566|ENSSSCG00000012833|ENSSSCG00000004734|ENSSSCG00000028833|ENSSSCG00000006719|ENSSSCG00000000857|ENSSSCG00000025273|ENSSSCG00000006337|ENSSSCG00000017101|ENSSSCG00000009759|ENSSSCG00000003825|ENSSSCG00000025080|ENSSSCG00000002686|ENSSSCG00000021406|ENSSSCG00000027422	ssc:396801|ssc:407247|ssc:396597|ssc:396801|ssc:100525112|ssc:397652|ssc:100514811|ssc:100520353|ssc:100737865|ssc:396801|ssc:445539|ssc:397491|ssc:403329|ssc:100155418|ssc:100517503|ssc:397018|ssc:100524940|ssc:100737865|ssc:100312973|ssc:403329|ssc:407247|	396801|407247|396597|396801|100525112|397652|100514811|100520353|100737865|396801|445539|397491|403329|100155418|100517503|397018|100524940|100737865|100312973|403329|407247|	http://www.genome.jp/kegg-bin/show_pathway?ssc04913/ssc:396801%09red/ssc:397018%09red/ssc:100312973%09red/ssc:100155418%09red/ssc:100517503%09red/ssc:445539%09red/ssc:100520353%09red/ssc:100524940%09red/ssc:396597%09red/ssc:397652%09red/ssc:100737865%09red/ssc:100525112%09red/ssc:100514811%09red/ssc:397491%09red/ssc:403329%09red/ssc:407247%09red
Lysosome	KEGG PATHWAY	ssc04142	20	115	0.00214517	0.021799	ENSSSCG00000027146|ENSSSCG00000001433|ENSSSCG00000014924|ENSSSCG00000009075|ENSSSCG00000002776|ENSSSCG00000025838|ENSSSCG00000023715|ENSSSCG00000024895|ENSSSCG00000006995|ENSSSCG00000001927|ENSSSCG00000001770|ENSSSCG00000007739|ENSSSCG00000006522|ENSSSCG00000001418|ENSSSCG00000006138|ENSSSCG00000013570|ENSSSCG00000003707|ENSSSCG00000007431|ENSSSCG00000010450|ENSSSCG00000007033	ssc:100415928|ssc:100144537|ssc:100522387|ssc:100516866|ssc:100525048|ssc:100511918|ssc:100623722|ssc:102161221|ssc:100512932|ssc:100142664|ssc:396969|ssc:100144519|ssc:449572|ssc:100124381|ssc:100521494|ssc:100524240|ssc:397591|ssc:100156798|ssc:100142668|ssc:100525135|	100415928|100144537|100522387|100516866|100525048|100511918|100623722|102161221|100512932|100142664|396969|100144519|449572|100124381|100521494|100524240|397591|100156798|100142668|100525135|	http://www.genome.jp/kegg-bin/show_pathway?ssc04142/ssc:100142668%09red/ssc:100511918%09red/ssc:102161221%09red/ssc:100516866%09red/ssc:100524240%09red/ssc:100124381%09red/ssc:100415928%09red/ssc:100156798%09red/ssc:100142664%09red/ssc:100144537%09red/ssc:397591%09red/ssc:100512932%09red/ssc:396969%09red/ssc:449572%09red/ssc:100525135%09red/ssc:100525048%09red/ssc:100144519%09red/ssc:100623722%09…
Fatty acid degradation	KEGG PATHWAY	ssc00071	17	41	5.62044e-07	1.58621e-05	ENSSSCG00000017198|ENSSSCG00000027282|ENSSSCG00000010790|ENSSSCG00000024587|ENSSSCG00000009916|ENSSSCG00000028398|ENSSSCG00000004049|ENSSSCG00000013729|ENSSSCG00000012583|ENSSSCG00000008571|ENSSSCG00000010723|ENSSSCG00000026153|ENSSSCG00000016156|ENSSSCG00000008569|ENSSSCG00000011250|ENSSSCG00000001760|ENSSSCG00000009150	ssc:100113422|ssc:100156927|ssc:100156927|ssc:100738177|ssc:396932|ssc:448846|ssc:100152303|ssc:100522477|ssc:448980|ssc:397012|ssc:100154810|ssc:100626793|ssc:396931|ssc:397017|ssc:100515577|ssc:100156446|ssc:397604|	100113422|100156927|100156927|100738177|396932|448846|100152303|100522477|448980|397012|100154810|100626793|396931|397017|100515577|100156446|397604|	http://www.genome.jp/kegg-bin/show_pathway?ssc00071/ssc:397604%09red/ssc:100738177%09red/ssc:100522477%09red/ssc:448980%09red/ssc:100152303%09red/ssc:100113422%09red/ssc:397017%09red/ssc:396932%09red/ssc:448846%09red/ssc:100515577%09red/ssc:397012%09red/ssc:396931%09red/ssc:100154810%09red/ssc:100156927%09red/ssc:100156446%09red/ssc:100626793%09red
Steroid biosynthesis	KEGG PATHWAY	ssc00100	16	21	2.08469e-09	1.05902e-07	ENSSSCG00000028517|ENSSSCG00000010450|ENSSSCG00000013004|ENSSSCG00000026044|ENSSSCG00000017068|ENSSSCG00000028960|ENSSSCG00000012758|ENSSSCG00000006337|ENSSSCG00000027525|ENSSSCG00000021464|ENSSSCG00000008857|ENSSSCG00000021181|ENSSSCG00000021418|ENSSSCG00000005970|ENSSSCG00000020738|ENSSSCG00000015311	ssc:100520925|ssc:100142668|ssc:100514510|ssc:100312971|ssc:100525263|ssc:100625332|ssc:100157894|ssc:100155418|ssc:100628197|ssc:100628166|ssc:396590|ssc:100627707|ssc:100625138|ssc:100113409|ssc:100312968|ssc:403334|	100520925|100142668|100514510|100312971|100525263|100625332|100157894|100155418|100628197|100628166|396590|100627707|100625138|100113409|100312968|403334|	http://www.genome.jp/kegg-bin/show_pathway?ssc00100/ssc:100625138%09red/ssc:100628166%09red/ssc:100625332%09red/ssc:100157894%09red/ssc:403334%09red/ssc:100113409%09red/ssc:100142668%09red/ssc:100628197%09red/ssc:100514510%09red/ssc:100520925%09red/ssc:396590%09red/ssc:100312968%09red/ssc:100155418%09red/ssc:100312971%09red/ssc:100627707%09red/ssc:100525263%09red
Butanoate metabolism	KEGG PATHWAY	ssc00650	16	23	5.29789e-09	2.24277e-07	ENSSSCG00000005016|ENSSSCG00000009916|ENSSSCG00000001090|ENSSSCG00000010790|ENSSSCG00000007857|ENSSSCG00000026025|ENSSSCG00000027282|ENSSSCG00000004049|ENSSSCG00000008571|ENSSSCG00000024109|ENSSSCG00000016872|ENSSSCG00000030033|ENSSSCG00000026153|ENSSSCG00000009755|ENSSSCG00000028398|ENSSSCG00000009150	ssc:100152180|ssc:396932|ssc:100157072|ssc:100156927|ssc:100512220|ssc:100621218|ssc:100156927|ssc:100152303|ssc:397012|ssc:100155725|ssc:100524223|ssc:100512595|ssc:100626793|ssc:100156545|ssc:448846|ssc:397604|	100152180|396932|100157072|100156927|100512220|100621218|100156927|100152303|397012|100155725|100524223|100512595|100626793|100156545|448846|397604|	http://www.genome.jp/kegg-bin/show_pathway?ssc00650/ssc:397604%09red/ssc:100157072%09red/ssc:100512220%09red/ssc:100512595%09red/ssc:100152303%09red/ssc:100156927%09red/ssc:448846%09red/ssc:100152180%09red/ssc:100621218%09red/ssc:100155725%09red/ssc:397012%09red/ssc:396932%09red/ssc:100524223%09red/ssc:100626793%09red/ssc:100156545%09red
PPAR signaling pathway	KEGG PATHWAY	ssc03320	15	68	0.001005	0.0121557	ENSSSCG00000017198|ENSSSCG00000023435|ENSSSCG00000010554|ENSSSCG00000013599|ENSSSCG00000028398|ENSSSCG00000009245|ENSSSCG00000021578|ENSSSCG00000012583|ENSSSCG00000003853|ENSSSCG00000007507|ENSSSCG00000016156|ENSSSCG00000011250|ENSSSCG00000010992|ENSSSCG00000001760|ENSSSCG00000013072	ssc:100113422|ssc:397212|ssc:396670|ssc:397628|ssc:448846|ssc:100135661|ssc:397439|ssc:448980|ssc:397439|ssc:100144531|ssc:396931|ssc:100515577|ssc:100126283|ssc:100156446|ssc:444997|	100113422|397212|396670|397628|448846|100135661|397439|448980|397439|100144531|396931|100515577|100126283|100156446|444997|	http://www.genome.jp/kegg-bin/show_pathway?ssc03320/ssc:397212%09red/ssc:448980%09red/ssc:100113422%09red/ssc:100144531%09red/ssc:397628%09red/ssc:448846%09red/ssc:100156446%09red/ssc:396931%09red/ssc:100135661%09red/ssc:444997%09red/ssc:100126283%09red/ssc:396670%09red/ssc:397439%09red/ssc:100515577%09red
Bile secretion	KEGG PATHWAY	ssc04976	15	69	0.0011415	0.0131792	ENSSSCG00000030900|ENSSSCG00000028512|Novel03297|ENSSSCG00000014080|ENSSSCG00000015390|ENSSSCG00000006740|ENSSSCG00000028833|Novel02931|ENSSSCG00000010853|ENSSSCG00000011755|ENSSSCG00000017101|ENSSSCG00000009759|ENSSSCG00000006296|Novel01738|ENSSSCG00000012833	ssc:396801|ssc:396801|ssc:397652|ssc:100144446|ssc:396910|ssc:397481|ssc:396801|ssc:396898|ssc:397639|ssc:100154209|ssc:100517503|ssc:397018|ssc:396898|ssc:396898|ssc:100520353|	396801|396801|397652|100144446|396910|397481|396801|396898|397639|100154209|100517503|397018|396898|396898|100520353|	http://www.genome.jp/kegg-bin/show_pathway?ssc04976/ssc:396801%09red/ssc:100154209%09red/ssc:397639%09red/ssc:100517503%09red/ssc:100144446%09red/ssc:396910%09red/ssc:396898%09red/ssc:397652%09red/ssc:397018%09red/ssc:100520353%09red/ssc:397481%09red
Lysine degradation	KEGG PATHWAY	ssc00310	13	50	0.000587978	0.00765784	ENSSSCG00000026153|ENSSSCG00000027282|ENSSSCG00000010394|ENSSSCG00000002374|ENSSSCG00000001755|ENSSSCG00000004049|ENSSSCG00000013729|ENSSSCG00000008571|ENSSSCG00000016743|ENSSSCG00000010790|ENSSSCG00000030217|ENSSSCG00000028398|ENSSSCG00000009150	ssc:100626793|ssc:100156927|ssc:100521870|ssc:397690|ssc:100155220|ssc:100152303|ssc:100522477|ssc:397012|ssc:100515636|ssc:100156927|ssc:100624924|ssc:448846|ssc:397604|	100626793|100156927|100521870|397690|100155220|100152303|100522477|397012|100515636|100156927|100624924|448846|397604|	http://www.genome.jp/kegg-bin/show_pathway?ssc00310/ssc:397604%09red/ssc:397690%09red/ssc:100522477%09red/ssc:100152303%09red/ssc:100156927%09red/ssc:448846%09red/ssc:397012%09red/ssc:100626793%09red/ssc:100515636%09red/ssc:100624924%09red/ssc:100521870%09red/ssc:100155220%09red
Synaptic vesicle cycle	KEGG PATHWAY	ssc04721	13	59	0.00214557	0.021799	ENSSSCG00000011916|ENSSSCG00000017316|ENSSSCG00000005617|ENSSSCG00000006138|ENSSSCG00000002776|ENSSSCG00000005305|ENSSSCG00000013119|ENSSSCG00000022294|ENSSSCG00000016990|ENSSSCG00000013897|ENSSSCG00000000767|ENSSSCG00000026985|ENSSSCG00000003170	ssc:445531|ssc:100624659|ssc:100517927|ssc:100521494|ssc:100525048|ssc:100621404|ssc:100520886|ssc:100624659|ssc:733646|ssc:100144498|ssc:100156112|ssc:100620588|ssc:100514772|	445531|100624659|100517927|100521494|100525048|100621404|100520886|100624659|733646|100144498|100156112|100620588|100514772|	http://www.genome.jp/kegg-bin/show_pathway?ssc04721/ssc:100514772%09red/ssc:100156112%09red/ssc:100517927%09red/ssc:733646%09red/ssc:100521494%09red/ssc:100520886%09red/ssc:100621404%09red/ssc:445531%09red/ssc:100624659%09red/ssc:100525048%09red/ssc:100620588%09red/ssc:100144498%09red
Biosynthesis of amino acids	KEGG PATHWAY	ssc01230	13	63	0.00351438	0.0343328	ENSSSCG00000023264|ENSSSCG00000017759|ENSSSCG00000012783|ENSSSCG00000010537|ENSSSCG00000021408|ENSSSCG00000000064|ENSSSCG00000007738|ENSSSCG00000009870|ENSSSCG00000003139|ENSSSCG00000002797|ENSSSCG00000007748|ENSSSCG00000023807|ENSSSCG00000023325	ssc:102166364|ssc:100512013|ssc:100525850|ssc:396967|ssc:100127150|ssc:396999|ssc:100517757|ssc:100154365|ssc:396841|ssc:396968|ssc:100316854|ssc:100628006|ssc:396930|	102166364|100512013|100525850|396967|100127150|396999|100517757|100154365|396841|396968|100316854|100628006|396930|	http://www.genome.jp/kegg-bin/show_pathway?ssc01230/ssc:100127150%09red/ssc:100525850%09red/ssc:100628006%09red/ssc:100316854%09red/ssc:102166364%09red/ssc:396968%09red/ssc:100512013%09red/ssc:100154365%09red/ssc:100517757%09red/ssc:396841%09red/ssc:396967%09red/ssc:396999%09red/ssc:396930%09red
Biosynthesis of unsaturated fatty acids	KEGG PATHWAY	ssc01040	12	17	3.96873e-07	1.26007e-05	ENSSSCG00000017198|Novel03095|ENSSSCG00000010554|ENSSSCG00000022758|ENSSSCG00000009245|ENSSSCG00000008571|ENSSSCG00000021739|ENSSSCG00000013780|ENSSSCG00000011250|ENSSSCG00000002349|ENSSSCG00000024015|ENSSSCG00000013072	ssc:100113422|ssc:100158115|ssc:396670|ssc:100312978|ssc:100135661|ssc:397012|ssc:100312972|ssc:100515709|ssc:100515577|ssc:100158115|ssc:444995|ssc:444997|	100113422|100158115|396670|100312978|100135661|397012|100312972|100515709|100515577|100158115|444995|444997|	http://www.genome.jp/kegg-bin/show_pathway?ssc01040/ssc:100312972%09red/ssc:100113422%09red/ssc:100312978%09red/ssc:100158115%09red/ssc:397012%09red/ssc:444995%09red/ssc:100135661%09red/ssc:444997%09red/ssc:100515709%09red/ssc:396670%09red/ssc:100515577%09red
Fatty acid elongation	KEGG PATHWAY	ssc00062	12	20	1.40175e-06	3.56043e-05	ENSSSCG00000028080|ENSSSCG00000027282|ENSSSCG00000001433|ENSSSCG00000008571|ENSSSCG00000002349|ENSSSCG00000010790|ENSSSCG00000025541|Novel03095|ENSSSCG00000021739|ENSSSCG00000013780|ENSSSCG00000008569|ENSSSCG00000009150	ssc:100511670|ssc:100156927|ssc:100144537|ssc:397012|ssc:100158115|ssc:100156927|ssc:100155434|ssc:100158115|ssc:100312972|ssc:100515709|ssc:397017|ssc:397604|	100511670|100156927|100144537|397012|100158115|100156927|100155434|100158115|100312972|100515709|397017|397604|	http://www.genome.jp/kegg-bin/show_pathway?ssc00062/ssc:397604%09red/ssc:100511670%09red/ssc:100312972%09red/ssc:100144537%09red/ssc:100158115%09red/ssc:397012%09red/ssc:397017%09red/ssc:100156927%09red/ssc:100515709%09red/ssc:100155434%09red
Propanoate metabolism	KEGG PATHWAY	ssc00640	12	26	1.1087e-05	0.000234676	ENSSSCG00000026153|ENSSSCG00000027282|ENSSSCG00000017694|ENSSSCG00000004216|ENSSSCG00000008571|ENSSSCG00000009522|ENSSSCG00000028398|ENSSSCG00000004049|ENSSSCG00000011653|ENSSSCG00000027231|ENSSSCG00000010790|ENSSSCG00000007286	ssc:100626793|ssc:100156927|ssc:397324|ssc:100512509|ssc:397012|ssc:100524103|ssc:448846|ssc:100152303|ssc:100158147|ssc:100524103|ssc:100156927|ssc:100153866|	100626793|100156927|397324|100512509|397012|100524103|448846|100152303|100158147|100524103|100156927|100153866|	http://www.genome.jp/kegg-bin/show_pathway?ssc00640/ssc:100512509%09red/ssc:100152303%09red/ssc:100153866%09red/ssc:100156927%09red/ssc:100524103%09red/ssc:448846%09red/ssc:397012%09red/ssc:397324%09red/ssc:100158147%09red/ssc:100626793%09red
Citrate cycle (TCA cycle)	KEGG PATHWAY	ssc00020	12	30	3.43382e-05	0.000622993	ENSSSCG00000010394|ENSSSCG00000023264|ENSSSCG00000025486|ENSSSCG00000012783|ENSSSCG00000017421|ENSSSCG00000030318|ENSSSCG00000000064|ENSSSCG00000016743|ENSSSCG00000020686|ENSSSCG00000023807|ENSSSCG00000002374|ENSSSCG00000007507	ssc:100521870|ssc:102166364|ssc:397039|ssc:100525850|ssc:100125957|ssc:100524676|ssc:396999|ssc:100515636|ssc:780433|ssc:100628006|ssc:397690|ssc:100144531|	100521870|102166364|397039|100525850|100125957|100524676|396999|100515636|780433|100628006|397690|100144531|	http://www.genome.jp/kegg-bin/show_pathway?ssc00020/ssc:397039%09red/ssc:100524676%09red/ssc:100125957%09red/ssc:780433%09red/ssc:100525850%09red/ssc:100628006%09red/ssc:102166364%09red/ssc:100144531%09red/ssc:397690%09red/ssc:100515636%09red/ssc:100521870%09red/ssc:396999%09red
Tryptophan metabolism	KEGG PATHWAY	ssc00380	12	41	0.000388359	0.00569917	ENSSSCG00000026153|ENSSSCG00000027282|ENSSSCG00000010394|ENSSSCG00000004049|ENSSSCG00000013729|ENSSSCG00000009150|ENSSSCG00000008571|ENSSSCG00000016743|ENSSSCG00000010790|ENSSSCG00000013302|ENSSSCG00000028398|ENSSSCG00000006925	ssc:100626793|ssc:100156927|ssc:100521870|ssc:100152303|ssc:100522477|ssc:397604|ssc:397012|ssc:100515636|ssc:100156927|ssc:397568|ssc:448846|ssc:100157176|	100626793|100156927|100521870|100152303|100522477|397604|397012|100515636|100156927|397568|448846|100157176|	http://www.genome.jp/kegg-bin/show_pathway?ssc00380/ssc:397604%09red/ssc:100522477%09red/ssc:100157176%09red/ssc:100152303%09red/ssc:100156927%09red/ssc:448846%09red/ssc:397568%09red/ssc:397012%09red/ssc:100515636%09red/ssc:100521870%09red/ssc:100626793%09red
Glyoxylate and dicarboxylate metabolism	KEGG PATHWAY	ssc00630	11	23	1.99041e-05	0.000388895	ENSSSCG00000008046|ENSSSCG00000027231|ENSSSCG00000009522|ENSSSCG00000025486|ENSSSCG00000004049|ENSSSCG00000011653|ENSSSCG00000026153|ENSSSCG00000000064|ENSSSCG00000006720|ENSSSCG00000023807|ENSSSCG00000013302	ssc:100739035|ssc:100524103|ssc:100524103|ssc:397039|ssc:100152303|ssc:100158147|ssc:100626793|ssc:396999|ssc:100522133|ssc:100628006|ssc:397568|	100739035|100524103|100524103|397039|100152303|100158147|100626793|396999|100522133|100628006|397568|	http://www.genome.jp/kegg-bin/show_pathway?ssc00630/ssc:397039%09red/ssc:100522133%09red/ssc:100152303%09red/ssc:100524103%09red/ssc:100628006%09red/ssc:397568%09red/ssc:100626793%09red/ssc:100739035%09red/ssc:100158147%09red/ssc:396999%09red
Pyruvate metabolism	KEGG PATHWAY	ssc00620	11	37	0.00060298	0.00765784	ENSSSCG00000026153|ENSSSCG00000017694|ENSSSCG00000002712|ENSSSCG00000025486|ENSSSCG00000004049|ENSSSCG00000027778|Novel01664|ENSSSCG00000004454|ENSSSCG00000007286|ENSSSCG00000007507|ENSSSCG00000008012	ssc:100626793|ssc:397324|ssc:100523064|ssc:397039|ssc:100152303|ssc:100156085|ssc:100155997|ssc:397538|ssc:100153866|ssc:100144531|ssc:100525741|	100626793|397324|100523064|397039|100152303|100156085|100155997|397538|100153866|100144531|100525741|	http://www.genome.jp/kegg-bin/show_pathway?ssc00620/ssc:397039%09red/ssc:100152303%09red/ssc:100153866%09red/ssc:100144531%09red/ssc:100525741%09red/ssc:100523064%09red/ssc:100626793%09red/ssc:100156085%09red/ssc:397324%09red/ssc:397538%09red/ssc:100155997%09red
Terpenoid backbone biosynthesis	KEGG PATHWAY	ssc00900	9	19	0.00012057	0.00204165	ENSSSCG00000026153|ENSSSCG00000014080|ENSSSCG00000029066|ENSSSCG00000004049|ENSSSCG00000006512|ENSSSCG00000027363|ENSSSCG00000006535|ENSSSCG00000016872|ENSSSCG00000009931	ssc:100626793|ssc:100144446|ssc:100739304|ssc:100152303|ssc:100153932|ssc:100739304|ssc:100152301|ssc:100524223|ssc:100152230|	100626793|100144446|100739304|100152303|100153932|100739304|100152301|100524223|100152230|	http://www.genome.jp/kegg-bin/show_pathway?ssc00900/ssc:100152230%09red/ssc:100152301%09red/ssc:100152303%09red/ssc:100524223%09red/ssc:100144446%09red/ssc:100153932%09red/ssc:100739304%09red/ssc:100626793%09red
alpha-Linolenic acid metabolism	KEGG PATHWAY	ssc00592	9	22	0.000287588	0.00456546	ENSSSCG00000017198|ENSSSCG00000004734|ENSSSCG00000026914|ENSSSCG00000024566|ENSSSCG00000010023|ENSSSCG00000009139|ENSSSCG00000013072|ENSSSCG00000011250|ENSSSCG00000025080	ssc:100113422|ssc:100737865|ssc:100512584|ssc:100514811|ssc:100511161|ssc:100517106|ssc:444997|ssc:100515577|ssc:100737865|	100113422|100737865|100512584|100514811|100511161|100517106|444997|100515577|100737865|	http://www.genome.jp/kegg-bin/show_pathway?ssc00592/ssc:100512584%09red/ssc:100113422%09red/ssc:100517106%09red/ssc:100511161%09red/ssc:444997%09red/ssc:100737865%09red/ssc:100515577%09red/ssc:100514811%09red
2-Oxocarboxylic acid metabolism	KEGG PATHWAY	ssc01210	8	18	0.000403878	0.00569917	ENSSSCG00000023264|ENSSSCG00000012783|ENSSSCG00000010537|ENSSSCG00000000064|ENSSSCG00000023325|ENSSSCG00000003139|ENSSSCG00000002797|ENSSSCG00000023807	ssc:102166364|ssc:100525850|ssc:396967|ssc:396999|ssc:396930|ssc:396841|ssc:396968|ssc:100628006|	102166364|100525850|396967|396999|396930|396841|396968|100628006|	http://www.genome.jp/kegg-bin/show_pathway?ssc01210/ssc:100525850%09red/ssc:100628006%09red/ssc:102166364%09red/ssc:396968%09red/ssc:396930%09red/ssc:396841%09red/ssc:396967%09red/ssc:396999%09red
Pentose phosphate pathway	KEGG PATHWAY	ssc00030	7	23	0.00528982	0.0497635	ENSSSCG00000025108|ENSSSCG00000017759|ENSSSCG00000010944|ENSSSCG00000022390|ENSSSCG00000021408|ENSSSCG00000003402|ENSSSCG00000008543	ssc:100622986|ssc:100512013|ssc:397038|ssc:100523295|ssc:100127150|ssc:397546|ssc:102163263|	100622986|100512013|397038|100523295|100127150|397546|102163263|	http://www.genome.jp/kegg-bin/show_pathway?ssc00030/ssc:397038%09red/ssc:100512013%09red/ssc:100127150%09red/ssc:100622986%09red/ssc:102163263%09red/ssc:100523295%09red/ssc:397546%09red
Synthesis and degradation of ketone bodies	KEGG PATHWAY	ssc00072	5	8	0.0016906	0.0186701	ENSSSCG00000026153|ENSSSCG00000026025|ENSSSCG00000004049|ENSSSCG00000024109|ENSSSCG00000016872	ssc:100626793|ssc:100621218|ssc:100152303|ssc:100155725|ssc:100524223|	100626793|100621218|100152303|100155725|100524223|	http://www.genome.jp/kegg-bin/show_pathway?ssc00072/ssc:100626793%09red/ssc:100155725%09red/ssc:100524223%09red/ssc:100621218%09red/ssc:100152303%09red
