# Supplementary material for: Transcriptomic Analysis of Ovaries from Pigs with High And Low Litter Size
Source: PLoS One. 2015 Oct 1;10(10):e0139514. doi: 10.1371/journal.pone.0139514 (PMC4591126; doi:10.1371/journal.pone.0139514)
Supplement: S5 Table — (XLSX) [file pone.0139514.s006.xlsx]

## Sheet: Sheet1
Table S5. Detailed information of 21 differentially expressed genes enriched in the ovarian steroidogenesis pathway
Note: YH represents the extreme high litter size group, and YL represents the extreme low litter size group.
Gene_id	readcount_YH	readcount_YL	log2FoldChange	pval	padj	Up/Down-regulation(YH/YL)	UniProt Gene Name	Interpro Description
ENSSSCG00000002686	235.384	1.90642	6.948	0.00066142	0.019735	Up	HSD17B2	hydroxysteroid (17-beta) dehydrogenase 2
ENSSSCG00000003018	867.372	257.046	1.7546	0.00016225	0.0070952	Up	HSL	Hormone-sensitive lipase, N-terminal|Alpha/beta hydrolase fold-3|Steryl acetyl hydrolase|Alpha/Beta hydrolase fold
ENSSSCG00000003138	3071.17	893.465	1.7813	0.00013148	0.0061066	Up	Hsd17b14	hydroxysteroid (17-beta) dehydrogenase 14
ENSSSCG00000003824	237.43	31.8174	2.8996	2.53e-08	4.81e-06	Up	CYP2J2	Cytochrome P450, E-class, group I|Cytochrome P450, E-class, group I, CYP2J-like|Cytochrome P450|Cytochrome P450, E-class, group IV|Cytochrome P450, B-class|Cytochrome P450, E-class, group I, CYP2D-like
ENSSSCG00000003825	129.44	31.0821	2.0581	0.002406	0.04776	Up	Cyp2j5	Cytochrome P450, E-class, group I|Cytochrome P450|Cytochrome P450, E-class, group IV|Cytochrome P450, B-class|Cytochrome P450, E-class, group I, CYP2J-like|Cytochrome P450, E-class, group I, CYP2D-like
ENSSSCG00000006337	6730.33	502.819	3.7426	1.57e-14	1.39e-11	Up	HSD17B7	Glucose/ribitol dehydrogenase|Short-chain dehydrogenase/reductase SDR|Polyketide synthase, KR
ENSSSCG00000006535	1231.01	386.879	1.6699	0.00023543	0.0094499	Up	PMVK	Higher eukaryotic phosphomevalonate kinase|P-loop containing nucleoside triphosphate hydrolase
ENSSSCG00000006719	256335	26353.6	3.282	3.39e-11	1.45e-08	Up	HSD3B	3-beta hydroxysteroid dehydrogenase/isomerase|NAD-dependent epimerase/dehydratase, N-terminal domain|Male sterility, NAD-binding|Polysaccharide biosynthesis protein, CapD-like domain|Short-chain dehydrogenase/reductase SDR|Polyketide synthase, KR|dTDP-4-dehydrorhamnose reductase
ENSSSCG00000009393	443.689	156.949	1.4993	0.0013326	0.032362	Up	EBPL	Emopamil-binding protein
ENSSSCG00000009759	128599	10691.7	3.5883	9.4e-14	7.03e-11	Up	SCARB1	Scavenger receptor class B member 1
ENSSSCG00000012758	4911.29	658.69	2.8984	7.4e-10	2.25e-07	Up	NSDHL	3-beta hydroxysteroid dehydrogenase/isomerase|NAD-dependent epimerase/dehydratase, N-terminal domain|dTDP-4-dehydrorhamnose reductase|Male sterility, NAD-binding|Polysaccharide biosynthesis protein, CapD-like domain|NmrA-like domain
ENSSSCG00000012833	2250.07	276.238	3.026	3.74e-05	0.0023613	Up	PRKX	Serine-threonine/tyrosine-protein kinase catalytic domain|Protein kinase domain|Serine/threonine/dual specificity protein kinase, catalytic domain|Tyrosine-protein kinase, catalytic domain|AGC-kinase, C-terminal|Protein kinase-like domain
ENSSSCG00000020738	17732.9	1276.33	3.7964	6.53e-15	6.25e-12	Up	EBP	Emopamil-binding protein
ENSSSCG00000021406	35530.7	2374.24	3.9035	1e-15	1.14e-12	Up	I3LSU0	Cytochrome P450, mitochondrial|Cytochrome P450
ENSSSCG00000022758	944.364	323.218	1.5468	0.00074649	0.021462	Up	PECR	peroxisomal trans-2-enoyl-CoA reductase
ENSSSCG00000025273	148775	9351.7	3.9918	2.42e-16	3.04e-13	Up	CYP11A1	Cytochrome P450, E-class, group I|Cytochrome P450, E-class, group IV|Cytochrome P450|Cytochrome P450, B-class
ENSSSCG00000025486	14350.5	3209.93	2.1605	1.89e-06	0.00020843	Up	MDH2	Lactate/malate dehydrogenase, C-terminal|Lactate/malate dehydrogenase, N-terminal|Malate dehydrogenase, type 1|Lactate dehydrogenase/glycoside hydrolase, family 4, C-terminal|L-lactate/malate dehydrogenase
ENSSSCG00000026109	350027	29747.1	3.5566	1.76e-08	3.57e-06	Up	STAR	Steroidogenic acute regulatory protein, animal|START domain
ENSSSCG00000028512	8860.4	1172.83	2.9174	1.14e-08	2.42e-06	Up	LDLR	Low-density lipoprotein (LDL) receptor class A repeat|Epidermal growth factor-like domain|LDLR class B repeat|EGF-like calcium-binding domain|Insulin-like growth factor binding protein, N-terminal
ENSSSCG00000000857	142.489	502.936	-1.8195	9.1673e-05	0.00469	Down	IGF1	Insulin-like growth factor 1
ENSSSCG00000008421	244.144	999.504	-2.0335	2.2578e-05	0.0015564	Down	LHCGR	Glycoprotein hormone receptor family|Lutropin-choriogonadotropic hormone receptor|G protein-coupled receptor, rhodopsin-like|Thyrotropin receptor|GPCR, rhodopsin-like, 7TM
